# Supplementary material for: Selective Isolation of Bifidobacterium From Human Faeces Using Pangenomics, Metagenomics, and Enzymology
Source: Front Microbiol. 2021 Apr 21;12:649698. doi: 10.3389/fmicb.2021.649698 (PMC8096985; doi:10.3389/fmicb.2021.649698)
Supplement: Supplementary file 2 [file Table_2.XLSX]

## Sheet: Sheet1
Gene	Non-unique Gene name	Annotation	No. isolates	No. sequences	Avg sequences per isolate	Genome Fragment	Order within Fragment	Accessory Fragment	Accessory Order with Fragment	QC	Min group size nuc	Max group size nuc	Avg group size nuc	ba	bad1	bad2	bad3	bad4	bad5	bad6	bad7	bad8	ban1	ban10	ban11	ban12	ban13	ban14	ban15	ban16	ban17	ban18	ban19	ban2	ban20	ban21	ban22	ban23	ban24	ban25	ban26	ban3	ban4	ban5	ban6	ban7	ban8	ban9	bang1
ppa		Inorganic pyrophosphatase	144	144	1	1	24970				488	521	497	/GCA_001263395.1_ASM126339v1_genomic_00020	/GCA_000010425.1_ASM1042v1_genomic_01549	/GCA_000737885.1_ASM73788v1_genomic_01635	/GCA_902386735.1_UHGG_MGYG-HGUT-02395_genomic_01606	/GCA_009832825.1_ASM983282v1_genomic_01877	/GCA_003856735.1_ASM385673v1_genomic_01636	/GCA_003429385.1_ASM342938v1_genomic_01615	/GCA_003030905.1_ASM303090v1_genomic_01650	/GCA_000817995.1_ASM81799v1_genomic_01606	/GCA_000021425.1_ASM2142v1_genomic_00695	/GCA_000277345.1_ASM27734v1_genomic_01457	/GCA_000414215.1_ASM41421v1_genomic_01459	/GCA_000471945.1_ASM47194v1_genomic_01503	/GCA_000695895.1_ASM69589v1_genomic_01455	/GCA_000816205.1_ASM81620v1_genomic_01462	/GCA_000817045.1_ASM81704v1_genomic_01462	/GCA_000818055.1_ASM81805v1_genomic_01458	/GCA_001688645.2_ASM168864v2_genomic_00821	/GCA_002220485.1_ASM222048v1_genomic_01464	/GCA_003390755.1_ASM339075v1_genomic_00218	/GCA_000022705.1_ASM2270v1_genomic_01459	/GCA_003428375.1_ASM342837v1_genomic_00358	/GCA_003606305.1_ASM360630v1_genomic_01463	/GCA_003671995.1_ASM367199v1_genomic_01445	/GCA_004135895.1_ASM413589v1_genomic_01461	/GCA_008041995.1_ASM804199v1_genomic_01407	/GCA_011770105.1_ASM1177010v1_genomic_01461	/GCA_902387355.1_UHGG_MGYG-HGUT-02459_genomic_01462	/GCA_000022965.1_ASM2296v1_genomic_01461	/GCA_000025245.1_ASM2524v1_genomic_00333	/GCA_000092765.1_ASM9276v1_genomic_01459	/GCA_000220885.1_ASM22088v1_genomic_01462	/GCA_000224965.2_ASM22496v2_genomic_01457	/GCA_000260715.1_ASM26071v1_genomic_01443	/GCA_000277325.1_ASM27732v1_genomic_01459	/GCA_000966445.2_ASM96644v2_genomic_00507
trmL		tRNA (cytidine(34)-2'-O)-methyltransferase	144	144	1	1	8921				599	689	664	/GCA_001263395.1_ASM126339v1_genomic_00073	/GCA_000010425.1_ASM1042v1_genomic_01424	/GCA_000737885.1_ASM73788v1_genomic_01459	/GCA_902386735.1_UHGG_MGYG-HGUT-02395_genomic_01441	/GCA_009832825.1_ASM983282v1_genomic_01754	/GCA_003856735.1_ASM385673v1_genomic_01536	/GCA_003429385.1_ASM342938v1_genomic_01501	/GCA_003030905.1_ASM303090v1_genomic_01530	/GCA_000817995.1_ASM81799v1_genomic_01441	/GCA_000021425.1_ASM2142v1_genomic_00581	/GCA_000277345.1_ASM27734v1_genomic_01346	/GCA_000414215.1_ASM41421v1_genomic_01348	/GCA_000471945.1_ASM47194v1_genomic_01383	/GCA_000695895.1_ASM69589v1_genomic_01344	/GCA_000816205.1_ASM81620v1_genomic_01351	/GCA_000817045.1_ASM81704v1_genomic_01351	/GCA_000818055.1_ASM81805v1_genomic_01347	/GCA_001688645.2_ASM168864v2_genomic_00957	/GCA_002220485.1_ASM222048v1_genomic_01352	/GCA_003390755.1_ASM339075v1_genomic_00106	/GCA_000022705.1_ASM2270v1_genomic_01347	/GCA_003428375.1_ASM342837v1_genomic_00469	/GCA_003606305.1_ASM360630v1_genomic_01352	/GCA_003671995.1_ASM367199v1_genomic_01349	/GCA_004135895.1_ASM413589v1_genomic_01350	/GCA_008041995.1_ASM804199v1_genomic_01296	/GCA_011770105.1_ASM1177010v1_genomic_01350	/GCA_902387355.1_UHGG_MGYG-HGUT-02459_genomic_01351	/GCA_000022965.1_ASM2296v1_genomic_01350	/GCA_000025245.1_ASM2524v1_genomic_00222	/GCA_000092765.1_ASM9276v1_genomic_01348	/GCA_000220885.1_ASM22088v1_genomic_01351	/GCA_000224965.2_ASM22496v2_genomic_01346	/GCA_000260715.1_ASM26071v1_genomic_01348	/GCA_000277325.1_ASM27732v1_genomic_01348	/GCA_000966445.2_ASM96644v2_genomic_00049
carD		RNA polymerase-binding transcription factor CarD	144	144	1	1	12052				593	626	595	/GCA_001263395.1_ASM126339v1_genomic_00312	/GCA_000010425.1_ASM1042v1_genomic_00717	/GCA_000737885.1_ASM73788v1_genomic_00747	/GCA_902386735.1_UHGG_MGYG-HGUT-02395_genomic_00729	/GCA_009832825.1_ASM983282v1_genomic_00746	/GCA_003856735.1_ASM385673v1_genomic_00807	/GCA_003429385.1_ASM342938v1_genomic_00731	/GCA_003030905.1_ASM303090v1_genomic_00791	/GCA_000817995.1_ASM81799v1_genomic_00729	/GCA_000021425.1_ASM2142v1_genomic_01586	/GCA_000277345.1_ASM27734v1_genomic_00988	/GCA_000414215.1_ASM41421v1_genomic_00990	/GCA_000471945.1_ASM47194v1_genomic_01029	/GCA_000695895.1_ASM69589v1_genomic_00989	/GCA_000816205.1_ASM81620v1_genomic_00993	/GCA_000817045.1_ASM81704v1_genomic_00990	/GCA_000818055.1_ASM81805v1_genomic_00989	/GCA_001688645.2_ASM168864v2_genomic_01301	/GCA_002220485.1_ASM222048v1_genomic_00991	/GCA_003390755.1_ASM339075v1_genomic_01391	/GCA_000022705.1_ASM2270v1_genomic_00989	/GCA_003428375.1_ASM342837v1_genomic_00829	/GCA_003606305.1_ASM360630v1_genomic_00988	/GCA_003671995.1_ASM367199v1_genomic_01009	/GCA_004135895.1_ASM413589v1_genomic_00989	/GCA_008041995.1_ASM804199v1_genomic_00935	/GCA_011770105.1_ASM1177010v1_genomic_00989	/GCA_902387355.1_UHGG_MGYG-HGUT-02459_genomic_00990	/GCA_000022965.1_ASM2296v1_genomic_00991	/GCA_000025245.1_ASM2524v1_genomic_01490	/GCA_000092765.1_ASM9276v1_genomic_00987	/GCA_000220885.1_ASM22088v1_genomic_00989	/GCA_000224965.2_ASM22496v2_genomic_00988	/GCA_000260715.1_ASM26071v1_genomic_01008	/GCA_000277325.1_ASM27732v1_genomic_00990	/GCA_000966445.2_ASM96644v2_genomic_01494
group_1029		hypothetical protein	144	144	1	1	27938				239	332	331	/GCA_001263395.1_ASM126339v1_genomic_00414	/GCA_000010425.1_ASM1042v1_genomic_00858	/GCA_000737885.1_ASM73788v1_genomic_00889	/GCA_902386735.1_UHGG_MGYG-HGUT-02395_genomic_00928	/GCA_009832825.1_ASM983282v1_genomic_00886	/GCA_003856735.1_ASM385673v1_genomic_00947	/GCA_003429385.1_ASM342938v1_genomic_00870	/GCA_003030905.1_ASM303090v1_genomic_00932	/GCA_000817995.1_ASM81799v1_genomic_00928	/GCA_000021425.1_ASM2142v1_genomic_01384	/GCA_000277345.1_ASM27734v1_genomic_00789	/GCA_000414215.1_ASM41421v1_genomic_00791	/GCA_000471945.1_ASM47194v1_genomic_00832	/GCA_000695895.1_ASM69589v1_genomic_00790	/GCA_000816205.1_ASM81620v1_genomic_00794	/GCA_000817045.1_ASM81704v1_genomic_00791	/GCA_000818055.1_ASM81805v1_genomic_00790	/GCA_001688645.2_ASM168864v2_genomic_01490	/GCA_002220485.1_ASM222048v1_genomic_00792	/GCA_003390755.1_ASM339075v1_genomic_01189	/GCA_000022705.1_ASM2270v1_genomic_00790	/GCA_003428375.1_ASM342837v1_genomic_01028	/GCA_003606305.1_ASM360630v1_genomic_00789	/GCA_003671995.1_ASM367199v1_genomic_00810	/GCA_004135895.1_ASM413589v1_genomic_00790	/GCA_008041995.1_ASM804199v1_genomic_00736	/GCA_011770105.1_ASM1177010v1_genomic_00790	/GCA_902387355.1_UHGG_MGYG-HGUT-02459_genomic_00791	/GCA_000022965.1_ASM2296v1_genomic_00791	/GCA_000025245.1_ASM2524v1_genomic_01290	/GCA_000092765.1_ASM9276v1_genomic_00788	/GCA_000220885.1_ASM22088v1_genomic_00790	/GCA_000224965.2_ASM22496v2_genomic_00789	/GCA_000260715.1_ASM26071v1_genomic_00809	/GCA_000277325.1_ASM27732v1_genomic_00791	/GCA_000966445.2_ASM96644v2_genomic_01295
pgk		Phosphoglycerate kinase	144	144	1	1	27367				779	1223	1201	/GCA_001263395.1_ASM126339v1_genomic_00478	/GCA_000010425.1_ASM1042v1_genomic_00904	/GCA_000737885.1_ASM73788v1_genomic_00935	/GCA_902386735.1_UHGG_MGYG-HGUT-02395_genomic_00974	/GCA_009832825.1_ASM983282v1_genomic_01183	/GCA_003856735.1_ASM385673v1_genomic_00993	/GCA_003429385.1_ASM342938v1_genomic_00916	/GCA_003030905.1_ASM303090v1_genomic_01057	/GCA_000817995.1_ASM81799v1_genomic_00974	/GCA_000021425.1_ASM2142v1_genomic_01440	/GCA_000277345.1_ASM27734v1_genomic_00844	/GCA_000414215.1_ASM41421v1_genomic_00846	/GCA_000471945.1_ASM47194v1_genomic_00891	/GCA_000695895.1_ASM69589v1_genomic_00845	/GCA_000816205.1_ASM81620v1_genomic_00849	/GCA_000817045.1_ASM81704v1_genomic_00846	/GCA_000818055.1_ASM81805v1_genomic_00845	/GCA_001688645.2_ASM168864v2_genomic_01433	/GCA_002220485.1_ASM222048v1_genomic_00847	/GCA_003390755.1_ASM339075v1_genomic_01245	/GCA_000022705.1_ASM2270v1_genomic_00845	/GCA_003428375.1_ASM342837v1_genomic_00973	/GCA_003606305.1_ASM360630v1_genomic_00844	/GCA_003671995.1_ASM367199v1_genomic_00869	/GCA_004135895.1_ASM413589v1_genomic_00845	/GCA_008041995.1_ASM804199v1_genomic_00791	/GCA_011770105.1_ASM1177010v1_genomic_00845	/GCA_902387355.1_UHGG_MGYG-HGUT-02459_genomic_00846	/GCA_000022965.1_ASM2296v1_genomic_00846	/GCA_000025245.1_ASM2524v1_genomic_01345	/GCA_000092765.1_ASM9276v1_genomic_00843	/GCA_000220885.1_ASM22088v1_genomic_00845	/GCA_000224965.2_ASM22496v2_genomic_00844	/GCA_000260715.1_ASM26071v1_genomic_00868	/GCA_000277325.1_ASM27732v1_genomic_00846	/GCA_000966445.2_ASM96644v2_genomic_01197
prfB		Peptide chain release factor 2	144	144	1	1	9256				1121	1142	1127	/GCA_001263395.1_ASM126339v1_genomic_00773	/GCA_000010425.1_ASM1042v1_genomic_00499	/GCA_000737885.1_ASM73788v1_genomic_00508	/GCA_902386735.1_UHGG_MGYG-HGUT-02395_genomic_00506	/GCA_009832825.1_ASM983282v1_genomic_00506	/GCA_003856735.1_ASM385673v1_genomic_00505	/GCA_003429385.1_ASM342938v1_genomic_00484	/GCA_003030905.1_ASM303090v1_genomic_00496	/GCA_000817995.1_ASM81799v1_genomic_00506	/GCA_000021425.1_ASM2142v1_genomic_01133	/GCA_000277345.1_ASM27734v1_genomic_00539	/GCA_000414215.1_ASM41421v1_genomic_00540	/GCA_000471945.1_ASM47194v1_genomic_00565	/GCA_000695895.1_ASM69589v1_genomic_00540	/GCA_000816205.1_ASM81620v1_genomic_00543	/GCA_000817045.1_ASM81704v1_genomic_00540	/GCA_000818055.1_ASM81805v1_genomic_00540	/GCA_001688645.2_ASM168864v2_genomic_00048	/GCA_002220485.1_ASM222048v1_genomic_00542	/GCA_003390755.1_ASM339075v1_genomic_00937	/GCA_000022705.1_ASM2270v1_genomic_00540	/GCA_003428375.1_ASM342837v1_genomic_01277	/GCA_003606305.1_ASM360630v1_genomic_00539	/GCA_003671995.1_ASM367199v1_genomic_00570	/GCA_004135895.1_ASM413589v1_genomic_00540	/GCA_008041995.1_ASM804199v1_genomic_00486	/GCA_011770105.1_ASM1177010v1_genomic_00539	/GCA_902387355.1_UHGG_MGYG-HGUT-02459_genomic_00540	/GCA_000022965.1_ASM2296v1_genomic_00541	/GCA_000025245.1_ASM2524v1_genomic_01038	/GCA_000092765.1_ASM9276v1_genomic_00538	/GCA_000220885.1_ASM22088v1_genomic_00540	/GCA_000224965.2_ASM22496v2_genomic_00539	/GCA_000260715.1_ASM26071v1_genomic_00569	/GCA_000277325.1_ASM27732v1_genomic_00540	/GCA_000966445.2_ASM96644v2_genomic_00861
ettA		Energy-dependent translational throttle protein EttA	144	144	1	1	3469				1226	1691	1671	/GCA_001263395.1_ASM126339v1_genomic_00878	/GCA_000010425.1_ASM1042v1_genomic_00446	/GCA_000737885.1_ASM73788v1_genomic_00445	/GCA_902386735.1_UHGG_MGYG-HGUT-02395_genomic_00450	/GCA_009832825.1_ASM983282v1_genomic_00450	/GCA_003856735.1_ASM385673v1_genomic_00453	/GCA_003429385.1_ASM342938v1_genomic_00428	/GCA_003030905.1_ASM303090v1_genomic_00441	/GCA_000817995.1_ASM81799v1_genomic_00450	/GCA_000021425.1_ASM2142v1_genomic_00503	/GCA_000277345.1_ASM27734v1_genomic_00501	/GCA_000414215.1_ASM41421v1_genomic_00502	/GCA_000471945.1_ASM47194v1_genomic_00524	/GCA_000695895.1_ASM69589v1_genomic_00501	/GCA_000816205.1_ASM81620v1_genomic_00505	/GCA_000817045.1_ASM81704v1_genomic_00502	/GCA_000818055.1_ASM81805v1_genomic_00502	/GCA_001688645.2_ASM168864v2_genomic_00087	/GCA_002220485.1_ASM222048v1_genomic_00504	/GCA_003390755.1_ASM339075v1_genomic_00899	/GCA_000022705.1_ASM2270v1_genomic_00502	/GCA_003428375.1_ASM342837v1_genomic_01315	/GCA_003606305.1_ASM360630v1_genomic_00501	/GCA_003671995.1_ASM367199v1_genomic_00532	/GCA_004135895.1_ASM413589v1_genomic_00502	/GCA_008041995.1_ASM804199v1_genomic_00448	/GCA_011770105.1_ASM1177010v1_genomic_00501	/GCA_902387355.1_UHGG_MGYG-HGUT-02459_genomic_00502	/GCA_000022965.1_ASM2296v1_genomic_00503	/GCA_000025245.1_ASM2524v1_genomic_01000	/GCA_000092765.1_ASM9276v1_genomic_00500	/GCA_000220885.1_ASM22088v1_genomic_00502	/GCA_000224965.2_ASM22496v2_genomic_00501	/GCA_000260715.1_ASM26071v1_genomic_00531	/GCA_000277325.1_ASM27732v1_genomic_00502	/GCA_000966445.2_ASM96644v2_genomic_00743
rplU		50S ribosomal protein L21	144	144	1	1	25499				308	308	308	/GCA_001263395.1_ASM126339v1_genomic_01016	/GCA_000010425.1_ASM1042v1_genomic_00259	/GCA_000737885.1_ASM73788v1_genomic_00260	/GCA_902386735.1_UHGG_MGYG-HGUT-02395_genomic_00264	/GCA_009832825.1_ASM983282v1_genomic_00258	/GCA_003856735.1_ASM385673v1_genomic_00267	/GCA_003429385.1_ASM342938v1_genomic_00242	/GCA_003030905.1_ASM303090v1_genomic_00259	/GCA_000817995.1_ASM81799v1_genomic_00264	/GCA_000021425.1_ASM2142v1_genomic_00300	/GCA_000277345.1_ASM27734v1_genomic_00299	/GCA_000414215.1_ASM41421v1_genomic_00299	/GCA_000471945.1_ASM47194v1_genomic_00313	/GCA_000695895.1_ASM69589v1_genomic_00299	/GCA_000816205.1_ASM81620v1_genomic_00302	/GCA_000817045.1_ASM81704v1_genomic_00299	/GCA_000818055.1_ASM81805v1_genomic_00299	/GCA_001688645.2_ASM168864v2_genomic_00304	/GCA_002220485.1_ASM222048v1_genomic_00300	/GCA_003390755.1_ASM339075v1_genomic_00687	/GCA_000022705.1_ASM2270v1_genomic_00299	/GCA_003428375.1_ASM342837v1_genomic_01517	/GCA_003606305.1_ASM360630v1_genomic_00299	/GCA_003671995.1_ASM367199v1_genomic_00321	/GCA_004135895.1_ASM413589v1_genomic_00299	/GCA_008041995.1_ASM804199v1_genomic_00246	/GCA_011770105.1_ASM1177010v1_genomic_00299	/GCA_902387355.1_UHGG_MGYG-HGUT-02459_genomic_00299	/GCA_000022965.1_ASM2296v1_genomic_00300	/GCA_000025245.1_ASM2524v1_genomic_00797	/GCA_000092765.1_ASM9276v1_genomic_00298	/GCA_000220885.1_ASM22088v1_genomic_00299	/GCA_000224965.2_ASM22496v2_genomic_00299	/GCA_000260715.1_ASM26071v1_genomic_00320	/GCA_000277325.1_ASM27732v1_genomic_00299	/GCA_000966445.2_ASM96644v2_genomic_00547
gyrA_1		DNA gyrase subunit A	144	144	1	1	20523				2645	2765	2702	/GCA_001263395.1_ASM126339v1_genomic_01194	/GCA_000010425.1_ASM1042v1_genomic_00006	/GCA_000737885.1_ASM73788v1_genomic_00006	/GCA_902386735.1_UHGG_MGYG-HGUT-02395_genomic_00006	/GCA_009832825.1_ASM983282v1_genomic_00006	/GCA_003856735.1_ASM385673v1_genomic_00006	/GCA_003429385.1_ASM342938v1_genomic_00006	/GCA_003030905.1_ASM303090v1_genomic_00006	/GCA_000817995.1_ASM81799v1_genomic_00006	/GCA_000021425.1_ASM2142v1_genomic_00006	/GCA_000277345.1_ASM27734v1_genomic_00006	/GCA_000414215.1_ASM41421v1_genomic_00006	/GCA_000471945.1_ASM47194v1_genomic_00006	/GCA_000695895.1_ASM69589v1_genomic_00006	/GCA_000816205.1_ASM81620v1_genomic_00006	/GCA_000817045.1_ASM81704v1_genomic_00006	/GCA_000818055.1_ASM81805v1_genomic_00006	/GCA_001688645.2_ASM168864v2_genomic_00609	/GCA_002220485.1_ASM222048v1_genomic_00006	/GCA_003390755.1_ASM339075v1_genomic_00391	/GCA_000022705.1_ASM2270v1_genomic_00006	/GCA_003428375.1_ASM342837v1_genomic_00186	/GCA_003606305.1_ASM360630v1_genomic_00006	/GCA_003671995.1_ASM367199v1_genomic_00006	/GCA_004135895.1_ASM413589v1_genomic_00006	/GCA_008041995.1_ASM804199v1_genomic_01579	/GCA_011770105.1_ASM1177010v1_genomic_00006	/GCA_902387355.1_UHGG_MGYG-HGUT-02459_genomic_00006	/GCA_000022965.1_ASM2296v1_genomic_00006	/GCA_000025245.1_ASM2524v1_genomic_00505	/GCA_000092765.1_ASM9276v1_genomic_00006	/GCA_000220885.1_ASM22088v1_genomic_00006	/GCA_000224965.2_ASM22496v2_genomic_00006	/GCA_000260715.1_ASM26071v1_genomic_00006	/GCA_000277325.1_ASM27732v1_genomic_00006	/GCA_000966445.2_ASM96644v2_genomic_00417
rpoC		DNA-directed RNA polymerase subunit beta'	144	144	1	1	8956				4013	4205	4037	/GCA_001263395.1_ASM126339v1_genomic_00086	/GCA_000010425.1_ASM1042v1_genomic_01420	/GCA_000737885.1_ASM73788v1_genomic_01463	/GCA_902386735.1_UHGG_MGYG-HGUT-02395_genomic_01437	/GCA_009832825.1_ASM983282v1_genomic_01750	/GCA_003856735.1_ASM385673v1_genomic_01532	/GCA_003429385.1_ASM342938v1_genomic_01497	/GCA_003030905.1_ASM303090v1_genomic_01526	/GCA_000817995.1_ASM81799v1_genomic_01437	/GCA_000021425.1_ASM2142v1_genomic_00577	/GCA_000277345.1_ASM27734v1_genomic_01342	/GCA_000414215.1_ASM41421v1_genomic_01344	/GCA_000471945.1_ASM47194v1_genomic_01379	/GCA_000695895.1_ASM69589v1_genomic_01340	/GCA_000816205.1_ASM81620v1_genomic_01347	/GCA_000817045.1_ASM81704v1_genomic_01347	/GCA_000818055.1_ASM81805v1_genomic_01343	/GCA_001688645.2_ASM168864v2_genomic_00961	/GCA_002220485.1_ASM222048v1_genomic_01348	/GCA_003390755.1_ASM339075v1_genomic_00102	/GCA_000022705.1_ASM2270v1_genomic_01343	/GCA_003428375.1_ASM342837v1_genomic_00473	/GCA_003606305.1_ASM360630v1_genomic_01348	/GCA_003671995.1_ASM367199v1_genomic_01345	/GCA_004135895.1_ASM413589v1_genomic_01346	/GCA_008041995.1_ASM804199v1_genomic_01292	/GCA_011770105.1_ASM1177010v1_genomic_01346	/GCA_902387355.1_UHGG_MGYG-HGUT-02459_genomic_01347	/GCA_000022965.1_ASM2296v1_genomic_01346	/GCA_000025245.1_ASM2524v1_genomic_00218	/GCA_000092765.1_ASM9276v1_genomic_01344	/GCA_000220885.1_ASM22088v1_genomic_01347	/GCA_000224965.2_ASM22496v2_genomic_01342	/GCA_000260715.1_ASM26071v1_genomic_01344	/GCA_000277325.1_ASM27732v1_genomic_01344	/GCA_000966445.2_ASM96644v2_genomic_00045
uvrB		UvrABC system protein B	144	144	1	1	11958				2105	2114	2110	/GCA_001263395.1_ASM126339v1_genomic_00318	/GCA_000010425.1_ASM1042v1_genomic_00725	/GCA_000737885.1_ASM73788v1_genomic_00755	/GCA_902386735.1_UHGG_MGYG-HGUT-02395_genomic_00737	/GCA_009832825.1_ASM983282v1_genomic_00755	/GCA_003856735.1_ASM385673v1_genomic_00816	/GCA_003429385.1_ASM342938v1_genomic_00739	/GCA_003030905.1_ASM303090v1_genomic_00799	/GCA_000817995.1_ASM81799v1_genomic_00737	/GCA_000021425.1_ASM2142v1_genomic_01578	/GCA_000277345.1_ASM27734v1_genomic_00980	/GCA_000414215.1_ASM41421v1_genomic_00982	/GCA_000471945.1_ASM47194v1_genomic_01021	/GCA_000695895.1_ASM69589v1_genomic_00981	/GCA_000816205.1_ASM81620v1_genomic_00985	/GCA_000817045.1_ASM81704v1_genomic_00982	/GCA_000818055.1_ASM81805v1_genomic_00981	/GCA_001688645.2_ASM168864v2_genomic_01309	/GCA_002220485.1_ASM222048v1_genomic_00983	/GCA_003390755.1_ASM339075v1_genomic_01382	/GCA_000022705.1_ASM2270v1_genomic_00981	/GCA_003428375.1_ASM342837v1_genomic_00837	/GCA_003606305.1_ASM360630v1_genomic_00980	/GCA_003671995.1_ASM367199v1_genomic_01001	/GCA_004135895.1_ASM413589v1_genomic_00981	/GCA_008041995.1_ASM804199v1_genomic_00927	/GCA_011770105.1_ASM1177010v1_genomic_00981	/GCA_902387355.1_UHGG_MGYG-HGUT-02459_genomic_00982	/GCA_000022965.1_ASM2296v1_genomic_00983	/GCA_000025245.1_ASM2524v1_genomic_01482	/GCA_000092765.1_ASM9276v1_genomic_00979	/GCA_000220885.1_ASM22088v1_genomic_00981	/GCA_000224965.2_ASM22496v2_genomic_00980	/GCA_000260715.1_ASM26071v1_genomic_01000	/GCA_000277325.1_ASM27732v1_genomic_00982	/GCA_000966445.2_ASM96644v2_genomic_01486
group_1127		hypothetical protein	144	144	1	1	15484				1205	1520	1496	/GCA_001263395.1_ASM126339v1_genomic_00363	/GCA_000010425.1_ASM1042v1_genomic_00763	/GCA_000737885.1_ASM73788v1_genomic_00793	/GCA_902386735.1_UHGG_MGYG-HGUT-02395_genomic_00834	/GCA_009832825.1_ASM983282v1_genomic_00793	/GCA_003856735.1_ASM385673v1_genomic_00854	/GCA_003429385.1_ASM342938v1_genomic_00777	/GCA_003030905.1_ASM303090v1_genomic_00837	/GCA_000817995.1_ASM81799v1_genomic_00834	/GCA_000021425.1_ASM2142v1_genomic_01509	/GCA_000277345.1_ASM27734v1_genomic_00913	/GCA_000414215.1_ASM41421v1_genomic_00915	/GCA_000471945.1_ASM47194v1_genomic_00959	/GCA_000695895.1_ASM69589v1_genomic_00914	/GCA_000816205.1_ASM81620v1_genomic_00918	/GCA_000817045.1_ASM81704v1_genomic_00915	/GCA_000818055.1_ASM81805v1_genomic_00914	/GCA_001688645.2_ASM168864v2_genomic_01366	/GCA_002220485.1_ASM222048v1_genomic_00916	/GCA_003390755.1_ASM339075v1_genomic_01314	/GCA_000022705.1_ASM2270v1_genomic_00914	/GCA_003428375.1_ASM342837v1_genomic_00904	/GCA_003606305.1_ASM360630v1_genomic_00913	/GCA_003671995.1_ASM367199v1_genomic_00944	/GCA_004135895.1_ASM413589v1_genomic_00914	/GCA_008041995.1_ASM804199v1_genomic_00860	/GCA_011770105.1_ASM1177010v1_genomic_00914	/GCA_902387355.1_UHGG_MGYG-HGUT-02459_genomic_00915	/GCA_000022965.1_ASM2296v1_genomic_00916	/GCA_000025245.1_ASM2524v1_genomic_01414	/GCA_000092765.1_ASM9276v1_genomic_00912	/GCA_000220885.1_ASM22088v1_genomic_00914	/GCA_000224965.2_ASM22496v2_genomic_00913	/GCA_000260715.1_ASM26071v1_genomic_00943	/GCA_000277325.1_ASM27732v1_genomic_00915	/GCA_000966445.2_ASM96644v2_genomic_01334
rpsB		30S ribosomal protein S2	144	144	1	1	26557				809	944	852	/GCA_001263395.1_ASM126339v1_genomic_00404	/GCA_000010425.1_ASM1042v1_genomic_00841	/GCA_000737885.1_ASM73788v1_genomic_00872	/GCA_902386735.1_UHGG_MGYG-HGUT-02395_genomic_00911	/GCA_009832825.1_ASM983282v1_genomic_00869	/GCA_003856735.1_ASM385673v1_genomic_00930	/GCA_003429385.1_ASM342938v1_genomic_00853	/GCA_003030905.1_ASM303090v1_genomic_00915	/GCA_000817995.1_ASM81799v1_genomic_00911	/GCA_000021425.1_ASM2142v1_genomic_01361	/GCA_000277345.1_ASM27734v1_genomic_00766	/GCA_000414215.1_ASM41421v1_genomic_00768	/GCA_000471945.1_ASM47194v1_genomic_00808	/GCA_000695895.1_ASM69589v1_genomic_00767	/GCA_000816205.1_ASM81620v1_genomic_00771	/GCA_000817045.1_ASM81704v1_genomic_00768	/GCA_000818055.1_ASM81805v1_genomic_00767	/GCA_001688645.2_ASM168864v2_genomic_01515	/GCA_002220485.1_ASM222048v1_genomic_00769	/GCA_003390755.1_ASM339075v1_genomic_01166	/GCA_000022705.1_ASM2270v1_genomic_00767	/GCA_003428375.1_ASM342837v1_genomic_01051	/GCA_003606305.1_ASM360630v1_genomic_00766	/GCA_003671995.1_ASM367199v1_genomic_00785	/GCA_004135895.1_ASM413589v1_genomic_00767	/GCA_008041995.1_ASM804199v1_genomic_00713	/GCA_011770105.1_ASM1177010v1_genomic_00767	/GCA_902387355.1_UHGG_MGYG-HGUT-02459_genomic_00768	/GCA_000022965.1_ASM2296v1_genomic_00768	/GCA_000025245.1_ASM2524v1_genomic_01267	/GCA_000092765.1_ASM9276v1_genomic_00765	/GCA_000220885.1_ASM22088v1_genomic_00767	/GCA_000224965.2_ASM22496v2_genomic_00766	/GCA_000260715.1_ASM26071v1_genomic_00784	/GCA_000277325.1_ASM27732v1_genomic_00768	/GCA_000966445.2_ASM96644v2_genomic_01313
typA		GTP-binding protein TypA/BipA	144	144	1	1	28465				1622	1934	1927	/GCA_001263395.1_ASM126339v1_genomic_00610	/GCA_000010425.1_ASM1042v1_genomic_01153	/GCA_000737885.1_ASM73788v1_genomic_01174	/GCA_902386735.1_UHGG_MGYG-HGUT-02395_genomic_01216	/GCA_009832825.1_ASM983282v1_genomic_01534	/GCA_003856735.1_ASM385673v1_genomic_01319	/GCA_003429385.1_ASM342938v1_genomic_01225	/GCA_003030905.1_ASM303090v1_genomic_01342	/GCA_000817995.1_ASM81799v1_genomic_01216	/GCA_000021425.1_ASM2142v1_genomic_00776	/GCA_000277345.1_ASM27734v1_genomic_01149	/GCA_000414215.1_ASM41421v1_genomic_01151	/GCA_000471945.1_ASM47194v1_genomic_01205	/GCA_000695895.1_ASM69589v1_genomic_01150	/GCA_000816205.1_ASM81620v1_genomic_01154	/GCA_000817045.1_ASM81704v1_genomic_01154	/GCA_000818055.1_ASM81805v1_genomic_01150	/GCA_001688645.2_ASM168864v2_genomic_01145	/GCA_002220485.1_ASM222048v1_genomic_01155	/GCA_003390755.1_ASM339075v1_genomic_01558	/GCA_000022705.1_ASM2270v1_genomic_01150	/GCA_003428375.1_ASM342837v1_genomic_00666	/GCA_003606305.1_ASM360630v1_genomic_01156	/GCA_003671995.1_ASM367199v1_genomic_01165	/GCA_004135895.1_ASM413589v1_genomic_01153	/GCA_008041995.1_ASM804199v1_genomic_01099	/GCA_011770105.1_ASM1177010v1_genomic_01154	/GCA_902387355.1_UHGG_MGYG-HGUT-02459_genomic_01154	/GCA_000022965.1_ASM2296v1_genomic_01153	/GCA_000025245.1_ASM2524v1_genomic_00025	/GCA_000092765.1_ASM9276v1_genomic_01151	/GCA_000220885.1_ASM22088v1_genomic_01154	/GCA_000224965.2_ASM22496v2_genomic_01149	/GCA_000260715.1_ASM26071v1_genomic_01164	/GCA_000277325.1_ASM27732v1_genomic_01151	/GCA_000966445.2_ASM96644v2_genomic_01038
infC		Translation initiation factor IF-3	144	144	1	1	1510				617	806	713	/GCA_001263395.1_ASM126339v1_genomic_00617	/GCA_000010425.1_ASM1042v1_genomic_01160	/GCA_000737885.1_ASM73788v1_genomic_01181	/GCA_902386735.1_UHGG_MGYG-HGUT-02395_genomic_01223	/GCA_009832825.1_ASM983282v1_genomic_01541	/GCA_003856735.1_ASM385673v1_genomic_01326	/GCA_003429385.1_ASM342938v1_genomic_01232	/GCA_003030905.1_ASM303090v1_genomic_01349	/GCA_000817995.1_ASM81799v1_genomic_01223	/GCA_000021425.1_ASM2142v1_genomic_00783	/GCA_000277345.1_ASM27734v1_genomic_01156	/GCA_000414215.1_ASM41421v1_genomic_01158	/GCA_000471945.1_ASM47194v1_genomic_01212	/GCA_000695895.1_ASM69589v1_genomic_01157	/GCA_000816205.1_ASM81620v1_genomic_01161	/GCA_000817045.1_ASM81704v1_genomic_01161	/GCA_000818055.1_ASM81805v1_genomic_01157	/GCA_001688645.2_ASM168864v2_genomic_01138	/GCA_002220485.1_ASM222048v1_genomic_01162	/GCA_003390755.1_ASM339075v1_genomic_01565	/GCA_000022705.1_ASM2270v1_genomic_01157	/GCA_003428375.1_ASM342837v1_genomic_00659	/GCA_003606305.1_ASM360630v1_genomic_01163	/GCA_003671995.1_ASM367199v1_genomic_01172	/GCA_004135895.1_ASM413589v1_genomic_01160	/GCA_008041995.1_ASM804199v1_genomic_01106	/GCA_011770105.1_ASM1177010v1_genomic_01161	/GCA_902387355.1_UHGG_MGYG-HGUT-02459_genomic_01161	/GCA_000022965.1_ASM2296v1_genomic_01160	/GCA_000025245.1_ASM2524v1_genomic_00032	/GCA_000092765.1_ASM9276v1_genomic_01158	/GCA_000220885.1_ASM22088v1_genomic_01161	/GCA_000224965.2_ASM22496v2_genomic_01156	/GCA_000260715.1_ASM26071v1_genomic_01171	/GCA_000277325.1_ASM27732v1_genomic_01158	/GCA_000966445.2_ASM96644v2_genomic_01027
rpoZ		DNA-directed RNA polymerase subunit omega	144	144	1	1	3745				284	323	287	/GCA_001263395.1_ASM126339v1_genomic_00726	/GCA_000010425.1_ASM1042v1_genomic_00585	/GCA_000737885.1_ASM73788v1_genomic_00588	/GCA_902386735.1_UHGG_MGYG-HGUT-02395_genomic_00584	/GCA_009832825.1_ASM983282v1_genomic_00586	/GCA_003856735.1_ASM385673v1_genomic_00597	/GCA_003429385.1_ASM342938v1_genomic_00572	/GCA_003030905.1_ASM303090v1_genomic_00581	/GCA_000817995.1_ASM81799v1_genomic_00584	/GCA_000021425.1_ASM2142v1_genomic_01220	/GCA_000277345.1_ASM27734v1_genomic_00626	/GCA_000414215.1_ASM41421v1_genomic_00627	/GCA_000471945.1_ASM47194v1_genomic_00652	/GCA_000695895.1_ASM69589v1_genomic_00627	/GCA_000816205.1_ASM81620v1_genomic_00630	/GCA_000817045.1_ASM81704v1_genomic_00627	/GCA_000818055.1_ASM81805v1_genomic_00627	/GCA_001688645.2_ASM168864v2_genomic_01654	/GCA_002220485.1_ASM222048v1_genomic_00629	/GCA_003390755.1_ASM339075v1_genomic_01025	/GCA_000022705.1_ASM2270v1_genomic_00627	/GCA_003428375.1_ASM342837v1_genomic_01191	/GCA_003606305.1_ASM360630v1_genomic_00626	/GCA_003671995.1_ASM367199v1_genomic_00649	/GCA_004135895.1_ASM413589v1_genomic_00627	/GCA_008041995.1_ASM804199v1_genomic_00573	/GCA_011770105.1_ASM1177010v1_genomic_00626	/GCA_902387355.1_UHGG_MGYG-HGUT-02459_genomic_00627	/GCA_000022965.1_ASM2296v1_genomic_00628	/GCA_000025245.1_ASM2524v1_genomic_01125	/GCA_000092765.1_ASM9276v1_genomic_00625	/GCA_000220885.1_ASM22088v1_genomic_00627	/GCA_000224965.2_ASM22496v2_genomic_00626	/GCA_000260715.1_ASM26071v1_genomic_00647	/GCA_000277325.1_ASM27732v1_genomic_00628	/GCA_000966445.2_ASM96644v2_genomic_00900
luxS		S-ribosylhomocysteine lyase	144	144	1	1	2115				482	500	492	/GCA_001263395.1_ASM126339v1_genomic_00754	/GCA_000010425.1_ASM1042v1_genomic_00531	/GCA_000737885.1_ASM73788v1_genomic_00533	/GCA_902386735.1_UHGG_MGYG-HGUT-02395_genomic_00531	/GCA_009832825.1_ASM983282v1_genomic_00531	/GCA_003856735.1_ASM385673v1_genomic_00536	/GCA_003429385.1_ASM342938v1_genomic_00509	/GCA_003030905.1_ASM303090v1_genomic_00527	/GCA_000817995.1_ASM81799v1_genomic_00531	/GCA_000021425.1_ASM2142v1_genomic_01174	/GCA_000277345.1_ASM27734v1_genomic_00580	/GCA_000414215.1_ASM41421v1_genomic_00581	/GCA_000471945.1_ASM47194v1_genomic_00606	/GCA_000695895.1_ASM69589v1_genomic_00581	/GCA_000816205.1_ASM81620v1_genomic_00584	/GCA_000817045.1_ASM81704v1_genomic_00581	/GCA_000818055.1_ASM81805v1_genomic_00581	/GCA_001688645.2_ASM168864v2_genomic_00003	/GCA_002220485.1_ASM222048v1_genomic_00583	/GCA_003390755.1_ASM339075v1_genomic_00978	/GCA_000022705.1_ASM2270v1_genomic_00581	/GCA_003428375.1_ASM342837v1_genomic_01237	/GCA_003606305.1_ASM360630v1_genomic_00580	/GCA_003671995.1_ASM367199v1_genomic_00611	/GCA_004135895.1_ASM413589v1_genomic_00581	/GCA_008041995.1_ASM804199v1_genomic_00527	/GCA_011770105.1_ASM1177010v1_genomic_00580	/GCA_902387355.1_UHGG_MGYG-HGUT-02459_genomic_00581	/GCA_000022965.1_ASM2296v1_genomic_00582	/GCA_000025245.1_ASM2524v1_genomic_01079	/GCA_000092765.1_ASM9276v1_genomic_00579	/GCA_000220885.1_ASM22088v1_genomic_00581	/GCA_000224965.2_ASM22496v2_genomic_00580	/GCA_000260715.1_ASM26071v1_genomic_00609	/GCA_000277325.1_ASM27732v1_genomic_00582	/GCA_000966445.2_ASM96644v2_genomic_01671
gpmA_3		2,3-bisphosphoglycerate-dependent phosphoglycerate mutase	144	144	1	1	6295				740	821	751	/GCA_001263395.1_ASM126339v1_genomic_00910	/GCA_000010425.1_ASM1042v1_genomic_00406	/GCA_000737885.1_ASM73788v1_genomic_00405	/GCA_902386735.1_UHGG_MGYG-HGUT-02395_genomic_00410	/GCA_009832825.1_ASM983282v1_genomic_00410	/GCA_003856735.1_ASM385673v1_genomic_00413	/GCA_003429385.1_ASM342938v1_genomic_00388	/GCA_003030905.1_ASM303090v1_genomic_00410	/GCA_000817995.1_ASM81799v1_genomic_00410	/GCA_000021425.1_ASM2142v1_genomic_00443	/GCA_000277345.1_ASM27734v1_genomic_00443	/GCA_000414215.1_ASM41421v1_genomic_00443	/GCA_000471945.1_ASM47194v1_genomic_00462	/GCA_000695895.1_ASM69589v1_genomic_00443	/GCA_000816205.1_ASM81620v1_genomic_00446	/GCA_000817045.1_ASM81704v1_genomic_00443	/GCA_000818055.1_ASM81805v1_genomic_00443	/GCA_001688645.2_ASM168864v2_genomic_00146	/GCA_002220485.1_ASM222048v1_genomic_00445	/GCA_003390755.1_ASM339075v1_genomic_00841	/GCA_000022705.1_ASM2270v1_genomic_00443	/GCA_003428375.1_ASM342837v1_genomic_01373	/GCA_003606305.1_ASM360630v1_genomic_00443	/GCA_003671995.1_ASM367199v1_genomic_00480	/GCA_004135895.1_ASM413589v1_genomic_00443	/GCA_008041995.1_ASM804199v1_genomic_00390	/GCA_011770105.1_ASM1177010v1_genomic_00443	/GCA_902387355.1_UHGG_MGYG-HGUT-02459_genomic_00443	/GCA_000022965.1_ASM2296v1_genomic_00444	/GCA_000025245.1_ASM2524v1_genomic_00941	/GCA_000092765.1_ASM9276v1_genomic_00442	/GCA_000220885.1_ASM22088v1_genomic_00443	/GCA_000224965.2_ASM22496v2_genomic_00443	/GCA_000260715.1_ASM26071v1_genomic_00479	/GCA_000277325.1_ASM27732v1_genomic_00443	/GCA_000966445.2_ASM96644v2_genomic_00102
gyrB_1		DNA gyrase subunit B	144	144	1	1	20533				2075	2162	2128	/GCA_001263395.1_ASM126339v1_genomic_01193	/GCA_000010425.1_ASM1042v1_genomic_00005	/GCA_000737885.1_ASM73788v1_genomic_00005	/GCA_902386735.1_UHGG_MGYG-HGUT-02395_genomic_00005	/GCA_009832825.1_ASM983282v1_genomic_00005	/GCA_003856735.1_ASM385673v1_genomic_00005	/GCA_003429385.1_ASM342938v1_genomic_00005	/GCA_003030905.1_ASM303090v1_genomic_00005	/GCA_000817995.1_ASM81799v1_genomic_00005	/GCA_000021425.1_ASM2142v1_genomic_00005	/GCA_000277345.1_ASM27734v1_genomic_00005	/GCA_000414215.1_ASM41421v1_genomic_00005	/GCA_000471945.1_ASM47194v1_genomic_00005	/GCA_000695895.1_ASM69589v1_genomic_00005	/GCA_000816205.1_ASM81620v1_genomic_00005	/GCA_000817045.1_ASM81704v1_genomic_00005	/GCA_000818055.1_ASM81805v1_genomic_00005	/GCA_001688645.2_ASM168864v2_genomic_00610	/GCA_002220485.1_ASM222048v1_genomic_00005	/GCA_003390755.1_ASM339075v1_genomic_00390	/GCA_000022705.1_ASM2270v1_genomic_00005	/GCA_003428375.1_ASM342837v1_genomic_00187	/GCA_003606305.1_ASM360630v1_genomic_00005	/GCA_003671995.1_ASM367199v1_genomic_00005	/GCA_004135895.1_ASM413589v1_genomic_00005	/GCA_008041995.1_ASM804199v1_genomic_01578	/GCA_011770105.1_ASM1177010v1_genomic_00005	/GCA_902387355.1_UHGG_MGYG-HGUT-02459_genomic_00005	/GCA_000022965.1_ASM2296v1_genomic_00005	/GCA_000025245.1_ASM2524v1_genomic_00504	/GCA_000092765.1_ASM9276v1_genomic_00005	/GCA_000220885.1_ASM22088v1_genomic_00005	/GCA_000224965.2_ASM22496v2_genomic_00005	/GCA_000260715.1_ASM26071v1_genomic_00005	/GCA_000277325.1_ASM27732v1_genomic_00005	/GCA_000966445.2_ASM96644v2_genomic_00416
group_1137		hypothetical protein	144	144	1	1	23581				698	710	701	/GCA_001263395.1_ASM126339v1_genomic_01243	/GCA_000010425.1_ASM1042v1_genomic_00049	/GCA_000737885.1_ASM73788v1_genomic_00037	/GCA_902386735.1_UHGG_MGYG-HGUT-02395_genomic_00039	/GCA_009832825.1_ASM983282v1_genomic_00037	/GCA_003856735.1_ASM385673v1_genomic_00037	/GCA_003429385.1_ASM342938v1_genomic_00038	/GCA_003030905.1_ASM303090v1_genomic_00047	/GCA_000817995.1_ASM81799v1_genomic_00039	/GCA_000021425.1_ASM2142v1_genomic_00085	/GCA_000277345.1_ASM27734v1_genomic_00085	/GCA_000414215.1_ASM41421v1_genomic_00085	/GCA_000471945.1_ASM47194v1_genomic_00079	/GCA_000695895.1_ASM69589v1_genomic_00085	/GCA_000816205.1_ASM81620v1_genomic_00087	/GCA_000817045.1_ASM81704v1_genomic_00085	/GCA_000818055.1_ASM81805v1_genomic_00085	/GCA_001688645.2_ASM168864v2_genomic_00530	/GCA_002220485.1_ASM222048v1_genomic_00085	/GCA_003390755.1_ASM339075v1_genomic_00472	/GCA_000022705.1_ASM2270v1_genomic_00085	/GCA_003428375.1_ASM342837v1_genomic_00107	/GCA_003606305.1_ASM360630v1_genomic_00085	/GCA_003671995.1_ASM367199v1_genomic_00092	/GCA_004135895.1_ASM413589v1_genomic_00085	/GCA_008041995.1_ASM804199v1_genomic_00033	/GCA_011770105.1_ASM1177010v1_genomic_00085	/GCA_902387355.1_UHGG_MGYG-HGUT-02459_genomic_00085	/GCA_000022965.1_ASM2296v1_genomic_00086	/GCA_000025245.1_ASM2524v1_genomic_00584	/GCA_000092765.1_ASM9276v1_genomic_00085	/GCA_000220885.1_ASM22088v1_genomic_00085	/GCA_000224965.2_ASM22496v2_genomic_00085	/GCA_000260715.1_ASM26071v1_genomic_00091	/GCA_000277325.1_ASM27732v1_genomic_00085	/GCA_000966445.2_ASM96644v2_genomic_00346
rpsO		30S ribosomal protein S15	144	144	1	1	25345				185	308	275	/GCA_001263395.1_ASM126339v1_genomic_01377	/GCA_000010425.1_ASM1042v1_genomic_00279	/GCA_000737885.1_ASM73788v1_genomic_00280	/GCA_902386735.1_UHGG_MGYG-HGUT-02395_genomic_00284	/GCA_009832825.1_ASM983282v1_genomic_00278	/GCA_003856735.1_ASM385673v1_genomic_00287	/GCA_003429385.1_ASM342938v1_genomic_00262	/GCA_003030905.1_ASM303090v1_genomic_00279	/GCA_000817995.1_ASM81799v1_genomic_00284	/GCA_000021425.1_ASM2142v1_genomic_00320	/GCA_000277345.1_ASM27734v1_genomic_00319	/GCA_000414215.1_ASM41421v1_genomic_00319	/GCA_000471945.1_ASM47194v1_genomic_00333	/GCA_000695895.1_ASM69589v1_genomic_00319	/GCA_000816205.1_ASM81620v1_genomic_00322	/GCA_000817045.1_ASM81704v1_genomic_00319	/GCA_000818055.1_ASM81805v1_genomic_00319	/GCA_001688645.2_ASM168864v2_genomic_00283	/GCA_002220485.1_ASM222048v1_genomic_00320	/GCA_003390755.1_ASM339075v1_genomic_00708	/GCA_000022705.1_ASM2270v1_genomic_00319	/GCA_003428375.1_ASM342837v1_genomic_01497	/GCA_003606305.1_ASM360630v1_genomic_00319	/GCA_003671995.1_ASM367199v1_genomic_00342	/GCA_004135895.1_ASM413589v1_genomic_00319	/GCA_008041995.1_ASM804199v1_genomic_00266	/GCA_011770105.1_ASM1177010v1_genomic_00319	/GCA_902387355.1_UHGG_MGYG-HGUT-02459_genomic_00319	/GCA_000022965.1_ASM2296v1_genomic_00320	/GCA_000025245.1_ASM2524v1_genomic_00817	/GCA_000092765.1_ASM9276v1_genomic_00318	/GCA_000220885.1_ASM22088v1_genomic_00319	/GCA_000224965.2_ASM22496v2_genomic_00319	/GCA_000260715.1_ASM26071v1_genomic_00341	/GCA_000277325.1_ASM27732v1_genomic_00319	/GCA_000966445.2_ASM96644v2_genomic_00718
rpsA		30S ribosomal protein S1	144	144	1	1	11993				299	1526	1468	/GCA_001263395.1_ASM126339v1_genomic_00316	/GCA_000010425.1_ASM1042v1_genomic_00723	/GCA_000737885.1_ASM73788v1_genomic_00753	/GCA_902386735.1_UHGG_MGYG-HGUT-02395_genomic_00735	/GCA_009832825.1_ASM983282v1_genomic_00753	/GCA_003856735.1_ASM385673v1_genomic_00814	/GCA_003429385.1_ASM342938v1_genomic_00737	/GCA_003030905.1_ASM303090v1_genomic_00797	/GCA_000817995.1_ASM81799v1_genomic_00735	/GCA_000021425.1_ASM2142v1_genomic_01580	/GCA_000277345.1_ASM27734v1_genomic_00982	/GCA_000414215.1_ASM41421v1_genomic_00984	/GCA_000471945.1_ASM47194v1_genomic_01023	/GCA_000695895.1_ASM69589v1_genomic_00983	/GCA_000816205.1_ASM81620v1_genomic_00987	/GCA_000817045.1_ASM81704v1_genomic_00984	/GCA_000818055.1_ASM81805v1_genomic_00983	/GCA_001688645.2_ASM168864v2_genomic_01307	/GCA_002220485.1_ASM222048v1_genomic_00985	/GCA_003390755.1_ASM339075v1_genomic_01384	/GCA_000022705.1_ASM2270v1_genomic_00983	/GCA_003428375.1_ASM342837v1_genomic_00835	/GCA_003606305.1_ASM360630v1_genomic_00982	/GCA_003671995.1_ASM367199v1_genomic_01003	/GCA_004135895.1_ASM413589v1_genomic_00983	/GCA_008041995.1_ASM804199v1_genomic_00929	/GCA_011770105.1_ASM1177010v1_genomic_00983	/GCA_902387355.1_UHGG_MGYG-HGUT-02459_genomic_00984	/GCA_000022965.1_ASM2296v1_genomic_00985	/GCA_000025245.1_ASM2524v1_genomic_01484	/GCA_000092765.1_ASM9276v1_genomic_00981	/GCA_000220885.1_ASM22088v1_genomic_00983	/GCA_000224965.2_ASM22496v2_genomic_00982	/GCA_000260715.1_ASM26071v1_genomic_01002	/GCA_000277325.1_ASM27732v1_genomic_00984	/GCA_000966445.2_ASM96644v2_genomic_01488
guaA		GMP synthase [glutamine-hydrolyzing]	144	144	1	1	13136				1562	1562	1562	/GCA_001263395.1_ASM126339v1_genomic_00334	/GCA_000010425.1_ASM1042v1_genomic_00738	/GCA_000737885.1_ASM73788v1_genomic_00768	/GCA_902386735.1_UHGG_MGYG-HGUT-02395_genomic_00807	/GCA_009832825.1_ASM983282v1_genomic_00768	/GCA_003856735.1_ASM385673v1_genomic_00829	/GCA_003429385.1_ASM342938v1_genomic_00752	/GCA_003030905.1_ASM303090v1_genomic_00812	/GCA_000817995.1_ASM81799v1_genomic_00807	/GCA_000021425.1_ASM2142v1_genomic_01561	/GCA_000277345.1_ASM27734v1_genomic_00963	/GCA_000414215.1_ASM41421v1_genomic_00965	/GCA_000471945.1_ASM47194v1_genomic_01004	/GCA_000695895.1_ASM69589v1_genomic_00964	/GCA_000816205.1_ASM81620v1_genomic_00968	/GCA_000817045.1_ASM81704v1_genomic_00965	/GCA_000818055.1_ASM81805v1_genomic_00964	/GCA_001688645.2_ASM168864v2_genomic_01326	/GCA_002220485.1_ASM222048v1_genomic_00966	/GCA_003390755.1_ASM339075v1_genomic_01364	/GCA_000022705.1_ASM2270v1_genomic_00964	/GCA_003428375.1_ASM342837v1_genomic_00854	/GCA_003606305.1_ASM360630v1_genomic_00963	/GCA_003671995.1_ASM367199v1_genomic_00984	/GCA_004135895.1_ASM413589v1_genomic_00964	/GCA_008041995.1_ASM804199v1_genomic_00910	/GCA_011770105.1_ASM1177010v1_genomic_00964	/GCA_902387355.1_UHGG_MGYG-HGUT-02459_genomic_00965	/GCA_000022965.1_ASM2296v1_genomic_00966	/GCA_000025245.1_ASM2524v1_genomic_01464	/GCA_000092765.1_ASM9276v1_genomic_00962	/GCA_000220885.1_ASM22088v1_genomic_00964	/GCA_000224965.2_ASM22496v2_genomic_00963	/GCA_000260715.1_ASM26071v1_genomic_00983	/GCA_000277325.1_ASM27732v1_genomic_00965	/GCA_000966445.2_ASM96644v2_genomic_01459
group_1241		putative transcriptional regulatory protein/MSMEI_2866	144	144	1	1	27486				755	758	755	/GCA_001263395.1_ASM126339v1_genomic_00457	/GCA_000010425.1_ASM1042v1_genomic_00862	/GCA_000737885.1_ASM73788v1_genomic_00893	/GCA_902386735.1_UHGG_MGYG-HGUT-02395_genomic_00932	/GCA_009832825.1_ASM983282v1_genomic_00890	/GCA_003856735.1_ASM385673v1_genomic_00951	/GCA_003429385.1_ASM342938v1_genomic_00874	/GCA_003030905.1_ASM303090v1_genomic_00936	/GCA_000817995.1_ASM81799v1_genomic_00932	/GCA_000021425.1_ASM2142v1_genomic_01412	/GCA_000277345.1_ASM27734v1_genomic_00816	/GCA_000414215.1_ASM41421v1_genomic_00818	/GCA_000471945.1_ASM47194v1_genomic_00863	/GCA_000695895.1_ASM69589v1_genomic_00817	/GCA_000816205.1_ASM81620v1_genomic_00821	/GCA_000817045.1_ASM81704v1_genomic_00818	/GCA_000818055.1_ASM81805v1_genomic_00817	/GCA_001688645.2_ASM168864v2_genomic_01463	/GCA_002220485.1_ASM222048v1_genomic_00819	/GCA_003390755.1_ASM339075v1_genomic_01216	/GCA_000022705.1_ASM2270v1_genomic_00817	/GCA_003428375.1_ASM342837v1_genomic_01001	/GCA_003606305.1_ASM360630v1_genomic_00816	/GCA_003671995.1_ASM367199v1_genomic_00837	/GCA_004135895.1_ASM413589v1_genomic_00817	/GCA_008041995.1_ASM804199v1_genomic_00763	/GCA_011770105.1_ASM1177010v1_genomic_00817	/GCA_902387355.1_UHGG_MGYG-HGUT-02459_genomic_00818	/GCA_000022965.1_ASM2296v1_genomic_00818	/GCA_000025245.1_ASM2524v1_genomic_01317	/GCA_000092765.1_ASM9276v1_genomic_00815	/GCA_000220885.1_ASM22088v1_genomic_00817	/GCA_000224965.2_ASM22496v2_genomic_00816	/GCA_000260715.1_ASM26071v1_genomic_00836	/GCA_000277325.1_ASM27732v1_genomic_00818	/GCA_000966445.2_ASM96644v2_genomic_01266
groL1		60 kDa chaperonin 1	144	144	1	1	14002				1613	1625	1621	/GCA_001263395.1_ASM126339v1_genomic_00707	/GCA_000010425.1_ASM1042v1_genomic_00610	/GCA_000737885.1_ASM73788v1_genomic_00613	/GCA_902386735.1_UHGG_MGYG-HGUT-02395_genomic_00609	/GCA_009832825.1_ASM983282v1_genomic_00611	/GCA_003856735.1_ASM385673v1_genomic_00622	/GCA_003429385.1_ASM342938v1_genomic_00597	/GCA_003030905.1_ASM303090v1_genomic_00606	/GCA_000817995.1_ASM81799v1_genomic_00609	/GCA_000021425.1_ASM2142v1_genomic_01246	/GCA_000277345.1_ASM27734v1_genomic_00652	/GCA_000414215.1_ASM41421v1_genomic_00654	/GCA_000471945.1_ASM47194v1_genomic_00678	/GCA_000695895.1_ASM69589v1_genomic_00653	/GCA_000816205.1_ASM81620v1_genomic_00656	/GCA_000817045.1_ASM81704v1_genomic_00653	/GCA_000818055.1_ASM81805v1_genomic_00653	/GCA_001688645.2_ASM168864v2_genomic_01627	/GCA_002220485.1_ASM222048v1_genomic_00655	/GCA_003390755.1_ASM339075v1_genomic_01051	/GCA_000022705.1_ASM2270v1_genomic_00653	/GCA_003428375.1_ASM342837v1_genomic_01165	/GCA_003606305.1_ASM360630v1_genomic_00652	/GCA_003671995.1_ASM367199v1_genomic_00675	/GCA_004135895.1_ASM413589v1_genomic_00653	/GCA_008041995.1_ASM804199v1_genomic_00599	/GCA_011770105.1_ASM1177010v1_genomic_00653	/GCA_902387355.1_UHGG_MGYG-HGUT-02459_genomic_00653	/GCA_000022965.1_ASM2296v1_genomic_00655	/GCA_000025245.1_ASM2524v1_genomic_01152	/GCA_000092765.1_ASM9276v1_genomic_00651	/GCA_000220885.1_ASM22088v1_genomic_00653	/GCA_000224965.2_ASM22496v2_genomic_00652	/GCA_000260715.1_ASM26071v1_genomic_00673	/GCA_000277325.1_ASM27732v1_genomic_00654	/GCA_000966445.2_ASM96644v2_genomic_00283
efp		Elongation factor P	144	144	1	1	28411				557	704	565	/GCA_001263395.1_ASM126339v1_genomic_00732	/GCA_000010425.1_ASM1042v1_genomic_00578	/GCA_000737885.1_ASM73788v1_genomic_00581	/GCA_902386735.1_UHGG_MGYG-HGUT-02395_genomic_00577	/GCA_009832825.1_ASM983282v1_genomic_00579	/GCA_003856735.1_ASM385673v1_genomic_00590	/GCA_003429385.1_ASM342938v1_genomic_00565	/GCA_003030905.1_ASM303090v1_genomic_00574	/GCA_000817995.1_ASM81799v1_genomic_00577	/GCA_000021425.1_ASM2142v1_genomic_01213	/GCA_000277345.1_ASM27734v1_genomic_00619	/GCA_000414215.1_ASM41421v1_genomic_00620	/GCA_000471945.1_ASM47194v1_genomic_00645	/GCA_000695895.1_ASM69589v1_genomic_00620	/GCA_000816205.1_ASM81620v1_genomic_00623	/GCA_000817045.1_ASM81704v1_genomic_00620	/GCA_000818055.1_ASM81805v1_genomic_00620	/GCA_001688645.2_ASM168864v2_genomic_01661	/GCA_002220485.1_ASM222048v1_genomic_00622	/GCA_003390755.1_ASM339075v1_genomic_01018	/GCA_000022705.1_ASM2270v1_genomic_00620	/GCA_003428375.1_ASM342837v1_genomic_01198	/GCA_003606305.1_ASM360630v1_genomic_00619	/GCA_003671995.1_ASM367199v1_genomic_00642	/GCA_004135895.1_ASM413589v1_genomic_00620	/GCA_008041995.1_ASM804199v1_genomic_00566	/GCA_011770105.1_ASM1177010v1_genomic_00619	/GCA_902387355.1_UHGG_MGYG-HGUT-02459_genomic_00620	/GCA_000022965.1_ASM2296v1_genomic_00621	/GCA_000025245.1_ASM2524v1_genomic_01118	/GCA_000092765.1_ASM9276v1_genomic_00618	/GCA_000220885.1_ASM22088v1_genomic_00620	/GCA_000224965.2_ASM22496v2_genomic_00619	/GCA_000260715.1_ASM26071v1_genomic_00640	/GCA_000277325.1_ASM27732v1_genomic_00621	/GCA_000966445.2_ASM96644v2_genomic_00973
groS		10 kDa chaperonin	144	144	1	1	21400				293	296	293	/GCA_001263395.1_ASM126339v1_genomic_01398	/GCA_000010425.1_ASM1042v1_genomic_00314	/GCA_000737885.1_ASM73788v1_genomic_00315	/GCA_902386735.1_UHGG_MGYG-HGUT-02395_genomic_00319	/GCA_009832825.1_ASM983282v1_genomic_00313	/GCA_003856735.1_ASM385673v1_genomic_00322	/GCA_003429385.1_ASM342938v1_genomic_00297	/GCA_003030905.1_ASM303090v1_genomic_00314	/GCA_000817995.1_ASM81799v1_genomic_00319	/GCA_000021425.1_ASM2142v1_genomic_00357	/GCA_000277345.1_ASM27734v1_genomic_00356	/GCA_000414215.1_ASM41421v1_genomic_00356	/GCA_000471945.1_ASM47194v1_genomic_00375	/GCA_000695895.1_ASM69589v1_genomic_00356	/GCA_000816205.1_ASM81620v1_genomic_00359	/GCA_000817045.1_ASM81704v1_genomic_00356	/GCA_000818055.1_ASM81805v1_genomic_00356	/GCA_001688645.2_ASM168864v2_genomic_00242	/GCA_002220485.1_ASM222048v1_genomic_00357	/GCA_003390755.1_ASM339075v1_genomic_00749	/GCA_000022705.1_ASM2270v1_genomic_00356	/GCA_003428375.1_ASM342837v1_genomic_01460	/GCA_003606305.1_ASM360630v1_genomic_00356	/GCA_003671995.1_ASM367199v1_genomic_00388	/GCA_004135895.1_ASM413589v1_genomic_00356	/GCA_008041995.1_ASM804199v1_genomic_00303	/GCA_011770105.1_ASM1177010v1_genomic_00356	/GCA_902387355.1_UHGG_MGYG-HGUT-02459_genomic_00356	/GCA_000022965.1_ASM2296v1_genomic_00357	/GCA_000025245.1_ASM2524v1_genomic_00854	/GCA_000092765.1_ASM9276v1_genomic_00355	/GCA_000220885.1_ASM22088v1_genomic_00356	/GCA_000224965.2_ASM22496v2_genomic_00356	/GCA_000260715.1_ASM26071v1_genomic_00387	/GCA_000277325.1_ASM27732v1_genomic_00356	/GCA_000966445.2_ASM96644v2_genomic_00685
rpsC		30S ribosomal protein S3	144	144	1	1	6703				800	935	812	/GCA_001263395.1_ASM126339v1_genomic_01436	/GCA_000010425.1_ASM1042v1_genomic_00352	/GCA_000737885.1_ASM73788v1_genomic_00351	/GCA_902386735.1_UHGG_MGYG-HGUT-02395_genomic_00356	/GCA_009832825.1_ASM983282v1_genomic_00356	/GCA_003856735.1_ASM385673v1_genomic_00359	/GCA_003429385.1_ASM342938v1_genomic_00334	/GCA_003030905.1_ASM303090v1_genomic_00356	/GCA_000817995.1_ASM81799v1_genomic_00356	/GCA_000021425.1_ASM2142v1_genomic_00385	/GCA_000277345.1_ASM27734v1_genomic_00385	/GCA_000414215.1_ASM41421v1_genomic_00385	/GCA_000471945.1_ASM47194v1_genomic_00404	/GCA_000695895.1_ASM69589v1_genomic_00385	/GCA_000816205.1_ASM81620v1_genomic_00388	/GCA_000817045.1_ASM81704v1_genomic_00385	/GCA_000818055.1_ASM81805v1_genomic_00385	/GCA_001688645.2_ASM168864v2_genomic_00211	/GCA_002220485.1_ASM222048v1_genomic_00386	/GCA_003390755.1_ASM339075v1_genomic_00782	/GCA_000022705.1_ASM2270v1_genomic_00385	/GCA_003428375.1_ASM342837v1_genomic_01431	/GCA_003606305.1_ASM360630v1_genomic_00385	/GCA_003671995.1_ASM367199v1_genomic_00417	/GCA_004135895.1_ASM413589v1_genomic_00385	/GCA_008041995.1_ASM804199v1_genomic_00332	/GCA_011770105.1_ASM1177010v1_genomic_00385	/GCA_902387355.1_UHGG_MGYG-HGUT-02459_genomic_00385	/GCA_000022965.1_ASM2296v1_genomic_00386	/GCA_000025245.1_ASM2524v1_genomic_00883	/GCA_000092765.1_ASM9276v1_genomic_00384	/GCA_000220885.1_ASM22088v1_genomic_00385	/GCA_000224965.2_ASM22496v2_genomic_00385	/GCA_000260715.1_ASM26071v1_genomic_00416	/GCA_000277325.1_ASM27732v1_genomic_00385	/GCA_000966445.2_ASM96644v2_genomic_00156
secY		Protein translocase subunit SecY	144	144	1	1	6832				1328	1349	1338	/GCA_001263395.1_ASM126339v1_genomic_01450	/GCA_000010425.1_ASM1042v1_genomic_00366	/GCA_000737885.1_ASM73788v1_genomic_00365	/GCA_902386735.1_UHGG_MGYG-HGUT-02395_genomic_00370	/GCA_009832825.1_ASM983282v1_genomic_00370	/GCA_003856735.1_ASM385673v1_genomic_00373	/GCA_003429385.1_ASM342938v1_genomic_00348	/GCA_003030905.1_ASM303090v1_genomic_00370	/GCA_000817995.1_ASM81799v1_genomic_00370	/GCA_000021425.1_ASM2142v1_genomic_00399	/GCA_000277345.1_ASM27734v1_genomic_00399	/GCA_000414215.1_ASM41421v1_genomic_00399	/GCA_000471945.1_ASM47194v1_genomic_00418	/GCA_000695895.1_ASM69589v1_genomic_00399	/GCA_000816205.1_ASM81620v1_genomic_00402	/GCA_000817045.1_ASM81704v1_genomic_00399	/GCA_000818055.1_ASM81805v1_genomic_00399	/GCA_001688645.2_ASM168864v2_genomic_00197	/GCA_002220485.1_ASM222048v1_genomic_00400	/GCA_003390755.1_ASM339075v1_genomic_00796	/GCA_000022705.1_ASM2270v1_genomic_00399	/GCA_003428375.1_ASM342837v1_genomic_01417	/GCA_003606305.1_ASM360630v1_genomic_00399	/GCA_003671995.1_ASM367199v1_genomic_00431	/GCA_004135895.1_ASM413589v1_genomic_00399	/GCA_008041995.1_ASM804199v1_genomic_00346	/GCA_011770105.1_ASM1177010v1_genomic_00399	/GCA_902387355.1_UHGG_MGYG-HGUT-02459_genomic_00399	/GCA_000022965.1_ASM2296v1_genomic_00400	/GCA_000025245.1_ASM2524v1_genomic_00897	/GCA_000092765.1_ASM9276v1_genomic_00398	/GCA_000220885.1_ASM22088v1_genomic_00399	/GCA_000224965.2_ASM22496v2_genomic_00399	/GCA_000260715.1_ASM26071v1_genomic_00430	/GCA_000277325.1_ASM27732v1_genomic_00399	/GCA_000966445.2_ASM96644v2_genomic_00142
rpmB		50S ribosomal protein L28	144	144	1	1	24191				194	197	194	/GCA_001263395.1_ASM126339v1_genomic_01488	/GCA_000010425.1_ASM1042v1_genomic_00220	/GCA_000737885.1_ASM73788v1_genomic_00221	/GCA_902386735.1_UHGG_MGYG-HGUT-02395_genomic_00221	/GCA_009832825.1_ASM983282v1_genomic_00215	/GCA_003856735.1_ASM385673v1_genomic_00225	/GCA_003429385.1_ASM342938v1_genomic_00199	/GCA_003030905.1_ASM303090v1_genomic_00219	/GCA_000817995.1_ASM81799v1_genomic_00221	/GCA_000021425.1_ASM2142v1_genomic_00258	/GCA_000277345.1_ASM27734v1_genomic_00257	/GCA_000414215.1_ASM41421v1_genomic_00257	/GCA_000471945.1_ASM47194v1_genomic_00270	/GCA_000695895.1_ASM69589v1_genomic_00257	/GCA_000816205.1_ASM81620v1_genomic_00260	/GCA_000817045.1_ASM81704v1_genomic_00257	/GCA_000818055.1_ASM81805v1_genomic_00257	/GCA_001688645.2_ASM168864v2_genomic_00347	/GCA_002220485.1_ASM222048v1_genomic_00258	/GCA_003390755.1_ASM339075v1_genomic_00645	/GCA_000022705.1_ASM2270v1_genomic_00257	/GCA_003428375.1_ASM342837v1_genomic_01559	/GCA_003606305.1_ASM360630v1_genomic_00257	/GCA_003671995.1_ASM367199v1_genomic_00276	/GCA_004135895.1_ASM413589v1_genomic_00257	/GCA_008041995.1_ASM804199v1_genomic_00204	/GCA_011770105.1_ASM1177010v1_genomic_00257	/GCA_902387355.1_UHGG_MGYG-HGUT-02459_genomic_00257	/GCA_000022965.1_ASM2296v1_genomic_00258	/GCA_000025245.1_ASM2524v1_genomic_00755	/GCA_000092765.1_ASM9276v1_genomic_00256	/GCA_000220885.1_ASM22088v1_genomic_00257	/GCA_000224965.2_ASM22496v2_genomic_00257	/GCA_000260715.1_ASM26071v1_genomic_00275	/GCA_000277325.1_ASM27732v1_genomic_00257	/GCA_000966445.2_ASM96644v2_genomic_00593
group_1253		hypothetical protein	144	144	1	1	24283			Hypothetical protein with no hits to refseq/uniprot/clusters/cdd/tigrfams/pfam overlapping another protein with hits	233	293	243	/GCA_001263395.1_ASM126339v1_genomic_01496	/GCA_000010425.1_ASM1042v1_genomic_00225	/GCA_000737885.1_ASM73788v1_genomic_00226	/GCA_902386735.1_UHGG_MGYG-HGUT-02395_genomic_00226	/GCA_009832825.1_ASM983282v1_genomic_00220	/GCA_003856735.1_ASM385673v1_genomic_00230	/GCA_003429385.1_ASM342938v1_genomic_00204	/GCA_003030905.1_ASM303090v1_genomic_00224	/GCA_000817995.1_ASM81799v1_genomic_00226	/GCA_000021425.1_ASM2142v1_genomic_00264	/GCA_000277345.1_ASM27734v1_genomic_00263	/GCA_000414215.1_ASM41421v1_genomic_00263	/GCA_000471945.1_ASM47194v1_genomic_00275	/GCA_000695895.1_ASM69589v1_genomic_00263	/GCA_000816205.1_ASM81620v1_genomic_00266	/GCA_000817045.1_ASM81704v1_genomic_00263	/GCA_000818055.1_ASM81805v1_genomic_00263	/GCA_001688645.2_ASM168864v2_genomic_00340	/GCA_002220485.1_ASM222048v1_genomic_00264	/GCA_003390755.1_ASM339075v1_genomic_00651	/GCA_000022705.1_ASM2270v1_genomic_00263	/GCA_003428375.1_ASM342837v1_genomic_01553	/GCA_003606305.1_ASM360630v1_genomic_00263	/GCA_003671995.1_ASM367199v1_genomic_00281	/GCA_004135895.1_ASM413589v1_genomic_00263	/GCA_008041995.1_ASM804199v1_genomic_00210	/GCA_011770105.1_ASM1177010v1_genomic_00263	/GCA_902387355.1_UHGG_MGYG-HGUT-02459_genomic_00263	/GCA_000022965.1_ASM2296v1_genomic_00264	/GCA_000025245.1_ASM2524v1_genomic_00761	/GCA_000092765.1_ASM9276v1_genomic_00262	/GCA_000220885.1_ASM22088v1_genomic_00263	/GCA_000224965.2_ASM22496v2_genomic_00263	/GCA_000260715.1_ASM26071v1_genomic_00280	/GCA_000277325.1_ASM27732v1_genomic_00263	/GCA_000966445.2_ASM96644v2_genomic_00600
atpD		ATP synthase subunit beta	144	144	1	1	25170				1472	1487	1478	/GCA_001263395.1_ASM126339v1_genomic_00036	/GCA_000010425.1_ASM1042v1_genomic_01533	/GCA_000737885.1_ASM73788v1_genomic_01669	/GCA_902386735.1_UHGG_MGYG-HGUT-02395_genomic_01541	/GCA_009832825.1_ASM983282v1_genomic_01857	/GCA_003856735.1_ASM385673v1_genomic_01626	/GCA_003429385.1_ASM342938v1_genomic_01599	/GCA_003030905.1_ASM303090v1_genomic_01640	/GCA_000817995.1_ASM81799v1_genomic_01541	/GCA_000021425.1_ASM2142v1_genomic_00667	/GCA_000277345.1_ASM27734v1_genomic_01429	/GCA_000414215.1_ASM41421v1_genomic_01431	/GCA_000471945.1_ASM47194v1_genomic_01484	/GCA_000695895.1_ASM69589v1_genomic_01427	/GCA_000816205.1_ASM81620v1_genomic_01434	/GCA_000817045.1_ASM81704v1_genomic_01434	/GCA_000818055.1_ASM81805v1_genomic_01430	/GCA_001688645.2_ASM168864v2_genomic_00840	/GCA_002220485.1_ASM222048v1_genomic_01435	/GCA_003390755.1_ASM339075v1_genomic_00189	/GCA_000022705.1_ASM2270v1_genomic_01430	/GCA_003428375.1_ASM342837v1_genomic_00386	/GCA_003606305.1_ASM360630v1_genomic_01435	/GCA_003671995.1_ASM367199v1_genomic_01426	/GCA_004135895.1_ASM413589v1_genomic_01433	/GCA_008041995.1_ASM804199v1_genomic_01379	/GCA_011770105.1_ASM1177010v1_genomic_01433	/GCA_902387355.1_UHGG_MGYG-HGUT-02459_genomic_01434	/GCA_000022965.1_ASM2296v1_genomic_01433	/GCA_000025245.1_ASM2524v1_genomic_00305	/GCA_000092765.1_ASM9276v1_genomic_01431	/GCA_000220885.1_ASM22088v1_genomic_01434	/GCA_000224965.2_ASM22496v2_genomic_01429	/GCA_000260715.1_ASM26071v1_genomic_01425	/GCA_000277325.1_ASM27732v1_genomic_01431	/GCA_000966445.2_ASM96644v2_genomic_00519
argG		Argininosuccinate synthase	144	144	1	1	4412				1235	1238	1237	/GCA_001263395.1_ASM126339v1_genomic_00100	/GCA_000010425.1_ASM1042v1_genomic_00998	/GCA_000737885.1_ASM73788v1_genomic_01037	/GCA_902386735.1_UHGG_MGYG-HGUT-02395_genomic_01066	/GCA_009832825.1_ASM983282v1_genomic_01319	/GCA_003856735.1_ASM385673v1_genomic_01097	/GCA_003429385.1_ASM342938v1_genomic_00995	/GCA_003030905.1_ASM303090v1_genomic_01140	/GCA_000817995.1_ASM81799v1_genomic_01066	/GCA_000021425.1_ASM2142v1_genomic_01314	/GCA_000277345.1_ASM27734v1_genomic_00718	/GCA_000414215.1_ASM41421v1_genomic_00720	/GCA_000471945.1_ASM47194v1_genomic_00757	/GCA_000695895.1_ASM69589v1_genomic_00719	/GCA_000816205.1_ASM81620v1_genomic_00722	/GCA_000817045.1_ASM81704v1_genomic_00720	/GCA_000818055.1_ASM81805v1_genomic_00719	/GCA_001688645.2_ASM168864v2_genomic_01563	/GCA_002220485.1_ASM222048v1_genomic_00721	/GCA_003390755.1_ASM339075v1_genomic_01118	/GCA_000022705.1_ASM2270v1_genomic_00719	/GCA_003428375.1_ASM342837v1_genomic_01099	/GCA_003606305.1_ASM360630v1_genomic_00718	/GCA_003671995.1_ASM367199v1_genomic_00737	/GCA_004135895.1_ASM413589v1_genomic_00719	/GCA_008041995.1_ASM804199v1_genomic_00665	/GCA_011770105.1_ASM1177010v1_genomic_00719	/GCA_902387355.1_UHGG_MGYG-HGUT-02459_genomic_00720	/GCA_000022965.1_ASM2296v1_genomic_00721	/GCA_000025245.1_ASM2524v1_genomic_01219	/GCA_000092765.1_ASM9276v1_genomic_00717	/GCA_000220885.1_ASM22088v1_genomic_00719	/GCA_000224965.2_ASM22496v2_genomic_00718	/GCA_000260715.1_ASM26071v1_genomic_00736	/GCA_000277325.1_ASM27732v1_genomic_00720	/GCA_000966445.2_ASM96644v2_genomic_01579
whiB1		Transcriptional regulator WhiB1	144	144	1	1	12168				263	389	278	/GCA_001263395.1_ASM126339v1_genomic_00299	/GCA_000010425.1_ASM1042v1_genomic_00704	/GCA_000737885.1_ASM73788v1_genomic_00734	/GCA_902386735.1_UHGG_MGYG-HGUT-02395_genomic_00716	/GCA_009832825.1_ASM983282v1_genomic_00733	/GCA_003856735.1_ASM385673v1_genomic_00794	/GCA_003429385.1_ASM342938v1_genomic_00718	/GCA_003030905.1_ASM303090v1_genomic_00778	/GCA_000817995.1_ASM81799v1_genomic_00716	/GCA_000021425.1_ASM2142v1_genomic_01100	/GCA_000277345.1_ASM27734v1_genomic_01000	/GCA_000414215.1_ASM41421v1_genomic_01002	/GCA_000471945.1_ASM47194v1_genomic_01042	/GCA_000695895.1_ASM69589v1_genomic_01001	/GCA_000816205.1_ASM81620v1_genomic_01005	/GCA_000817045.1_ASM81704v1_genomic_01002	/GCA_000818055.1_ASM81805v1_genomic_01001	/GCA_001688645.2_ASM168864v2_genomic_01289	/GCA_002220485.1_ASM222048v1_genomic_01003	/GCA_003390755.1_ASM339075v1_genomic_01403	/GCA_000022705.1_ASM2270v1_genomic_01001	/GCA_003428375.1_ASM342837v1_genomic_00817	/GCA_003606305.1_ASM360630v1_genomic_01000	/GCA_003671995.1_ASM367199v1_genomic_01022	/GCA_004135895.1_ASM413589v1_genomic_01001	/GCA_008041995.1_ASM804199v1_genomic_00947	/GCA_011770105.1_ASM1177010v1_genomic_01001	/GCA_902387355.1_UHGG_MGYG-HGUT-02459_genomic_01002	/GCA_000022965.1_ASM2296v1_genomic_01003	/GCA_000025245.1_ASM2524v1_genomic_01502	/GCA_000092765.1_ASM9276v1_genomic_00999	/GCA_000220885.1_ASM22088v1_genomic_01001	/GCA_000224965.2_ASM22496v2_genomic_01000	/GCA_000260715.1_ASM26071v1_genomic_01021	/GCA_000277325.1_ASM27732v1_genomic_01002	/GCA_000966445.2_ASM96644v2_genomic_01543
sufC		Vegetative protein 296	144	144	1	1	15513				779	788	779	/GCA_001263395.1_ASM126339v1_genomic_00365	/GCA_000010425.1_ASM1042v1_genomic_00765	/GCA_000737885.1_ASM73788v1_genomic_00795	/GCA_902386735.1_UHGG_MGYG-HGUT-02395_genomic_00836	/GCA_009832825.1_ASM983282v1_genomic_00795	/GCA_003856735.1_ASM385673v1_genomic_00856	/GCA_003429385.1_ASM342938v1_genomic_00779	/GCA_003030905.1_ASM303090v1_genomic_00839	/GCA_000817995.1_ASM81799v1_genomic_00836	/GCA_000021425.1_ASM2142v1_genomic_01507	/GCA_000277345.1_ASM27734v1_genomic_00911	/GCA_000414215.1_ASM41421v1_genomic_00913	/GCA_000471945.1_ASM47194v1_genomic_00957	/GCA_000695895.1_ASM69589v1_genomic_00912	/GCA_000816205.1_ASM81620v1_genomic_00916	/GCA_000817045.1_ASM81704v1_genomic_00913	/GCA_000818055.1_ASM81805v1_genomic_00912	/GCA_001688645.2_ASM168864v2_genomic_01368	/GCA_002220485.1_ASM222048v1_genomic_00914	/GCA_003390755.1_ASM339075v1_genomic_01312	/GCA_000022705.1_ASM2270v1_genomic_00912	/GCA_003428375.1_ASM342837v1_genomic_00906	/GCA_003606305.1_ASM360630v1_genomic_00911	/GCA_003671995.1_ASM367199v1_genomic_00942	/GCA_004135895.1_ASM413589v1_genomic_00912	/GCA_008041995.1_ASM804199v1_genomic_00858	/GCA_011770105.1_ASM1177010v1_genomic_00912	/GCA_902387355.1_UHGG_MGYG-HGUT-02459_genomic_00913	/GCA_000022965.1_ASM2296v1_genomic_00914	/GCA_000025245.1_ASM2524v1_genomic_01412	/GCA_000092765.1_ASM9276v1_genomic_00910	/GCA_000220885.1_ASM22088v1_genomic_00912	/GCA_000224965.2_ASM22496v2_genomic_00911	/GCA_000260715.1_ASM26071v1_genomic_00941	/GCA_000277325.1_ASM27732v1_genomic_00913	/GCA_000966445.2_ASM96644v2_genomic_01332
glnA1		Glutamine synthetase	144	144	1	1	4684				1436	1448	1436	/GCA_001263395.1_ASM126339v1_genomic_00677	/GCA_000010425.1_ASM1042v1_genomic_01022	/GCA_000737885.1_ASM73788v1_genomic_01052	/GCA_902386735.1_UHGG_MGYG-HGUT-02395_genomic_01090	/GCA_009832825.1_ASM983282v1_genomic_01341	/GCA_003856735.1_ASM385673v1_genomic_01119	/GCA_003429385.1_ASM342938v1_genomic_01024	/GCA_003030905.1_ASM303090v1_genomic_01165	/GCA_000817995.1_ASM81799v1_genomic_01090	/GCA_000021425.1_ASM2142v1_genomic_01290	/GCA_000277345.1_ASM27734v1_genomic_00694	/GCA_000414215.1_ASM41421v1_genomic_00696	/GCA_000471945.1_ASM47194v1_genomic_00732	/GCA_000695895.1_ASM69589v1_genomic_00695	/GCA_000816205.1_ASM81620v1_genomic_00698	/GCA_000817045.1_ASM81704v1_genomic_00695	/GCA_000818055.1_ASM81805v1_genomic_00695	/GCA_001688645.2_ASM168864v2_genomic_01586	/GCA_002220485.1_ASM222048v1_genomic_00697	/GCA_003390755.1_ASM339075v1_genomic_01093	/GCA_000022705.1_ASM2270v1_genomic_00695	/GCA_003428375.1_ASM342837v1_genomic_01123	/GCA_003606305.1_ASM360630v1_genomic_00694	/GCA_003671995.1_ASM367199v1_genomic_00714	/GCA_004135895.1_ASM413589v1_genomic_00695	/GCA_008041995.1_ASM804199v1_genomic_00641	/GCA_011770105.1_ASM1177010v1_genomic_00695	/GCA_902387355.1_UHGG_MGYG-HGUT-02459_genomic_00695	/GCA_000022965.1_ASM2296v1_genomic_00697	/GCA_000025245.1_ASM2524v1_genomic_01195	/GCA_000092765.1_ASM9276v1_genomic_00693	/GCA_000220885.1_ASM22088v1_genomic_00695	/GCA_000224965.2_ASM22496v2_genomic_00694	/GCA_000260715.1_ASM26071v1_genomic_00712	/GCA_000277325.1_ASM27732v1_genomic_00696	/GCA_000966445.2_ASM96644v2_genomic_01595
rpmA		50S ribosomal protein L27	144	144	1	1	25475				248	251	250	/GCA_001263395.1_ASM126339v1_genomic_01015	/GCA_000010425.1_ASM1042v1_genomic_00260	/GCA_000737885.1_ASM73788v1_genomic_00261	/GCA_902386735.1_UHGG_MGYG-HGUT-02395_genomic_00265	/GCA_009832825.1_ASM983282v1_genomic_00259	/GCA_003856735.1_ASM385673v1_genomic_00268	/GCA_003429385.1_ASM342938v1_genomic_00243	/GCA_003030905.1_ASM303090v1_genomic_00260	/GCA_000817995.1_ASM81799v1_genomic_00265	/GCA_000021425.1_ASM2142v1_genomic_00301	/GCA_000277345.1_ASM27734v1_genomic_00300	/GCA_000414215.1_ASM41421v1_genomic_00300	/GCA_000471945.1_ASM47194v1_genomic_00314	/GCA_000695895.1_ASM69589v1_genomic_00300	/GCA_000816205.1_ASM81620v1_genomic_00303	/GCA_000817045.1_ASM81704v1_genomic_00300	/GCA_000818055.1_ASM81805v1_genomic_00300	/GCA_001688645.2_ASM168864v2_genomic_00303	/GCA_002220485.1_ASM222048v1_genomic_00301	/GCA_003390755.1_ASM339075v1_genomic_00688	/GCA_000022705.1_ASM2270v1_genomic_00300	/GCA_003428375.1_ASM342837v1_genomic_01516	/GCA_003606305.1_ASM360630v1_genomic_00300	/GCA_003671995.1_ASM367199v1_genomic_00322	/GCA_004135895.1_ASM413589v1_genomic_00300	/GCA_008041995.1_ASM804199v1_genomic_00247	/GCA_011770105.1_ASM1177010v1_genomic_00300	/GCA_902387355.1_UHGG_MGYG-HGUT-02459_genomic_00300	/GCA_000022965.1_ASM2296v1_genomic_00301	/GCA_000025245.1_ASM2524v1_genomic_00798	/GCA_000092765.1_ASM9276v1_genomic_00299	/GCA_000220885.1_ASM22088v1_genomic_00300	/GCA_000224965.2_ASM22496v2_genomic_00300	/GCA_000260715.1_ASM26071v1_genomic_00321	/GCA_000277325.1_ASM27732v1_genomic_00300	/GCA_000966445.2_ASM96644v2_genomic_00548
sugC		Trehalose import ATP-binding protein SugC	144	144	1	1	21268				1127	1136	1128	/GCA_001263395.1_ASM126339v1_genomic_01158	/GCA_000010425.1_ASM1042v1_genomic_01703	/GCA_000737885.1_ASM73788v1_genomic_01771	/GCA_902386735.1_UHGG_MGYG-HGUT-02395_genomic_01772	/GCA_009832825.1_ASM983282v1_genomic_02023	/GCA_003856735.1_ASM385673v1_genomic_01803	/GCA_003429385.1_ASM342938v1_genomic_01785	/GCA_003030905.1_ASM303090v1_genomic_01812	/GCA_000817995.1_ASM81799v1_genomic_01772	/GCA_000021425.1_ASM2142v1_genomic_01617	/GCA_000277345.1_ASM27734v1_genomic_01604	/GCA_000414215.1_ASM41421v1_genomic_01607	/GCA_000471945.1_ASM47194v1_genomic_01653	/GCA_000695895.1_ASM69589v1_genomic_01604	/GCA_000816205.1_ASM81620v1_genomic_01613	/GCA_000817045.1_ASM81704v1_genomic_01621	/GCA_000818055.1_ASM81805v1_genomic_01605	/GCA_001688645.2_ASM168864v2_genomic_00634	/GCA_002220485.1_ASM222048v1_genomic_01612	/GCA_003390755.1_ASM339075v1_genomic_00366	/GCA_000022705.1_ASM2270v1_genomic_01606	/GCA_003428375.1_ASM342837v1_genomic_00211	/GCA_003606305.1_ASM360630v1_genomic_01604	/GCA_003671995.1_ASM367199v1_genomic_01590	/GCA_004135895.1_ASM413589v1_genomic_01597	/GCA_008041995.1_ASM804199v1_genomic_01554	/GCA_011770105.1_ASM1177010v1_genomic_01602	/GCA_902387355.1_UHGG_MGYG-HGUT-02459_genomic_01621	/GCA_000022965.1_ASM2296v1_genomic_01608	/GCA_000025245.1_ASM2524v1_genomic_00480	/GCA_000092765.1_ASM9276v1_genomic_01606	/GCA_000220885.1_ASM22088v1_genomic_01608	/GCA_000224965.2_ASM22496v2_genomic_01604	/GCA_000260715.1_ASM26071v1_genomic_01588	/GCA_000277325.1_ASM27732v1_genomic_01606	/GCA_000966445.2_ASM96644v2_genomic_00419
rplB		50S ribosomal protein L2	144	144	1	1	6700				671	830	828	/GCA_001263395.1_ASM126339v1_genomic_01433	/GCA_000010425.1_ASM1042v1_genomic_00349	/GCA_000737885.1_ASM73788v1_genomic_00348	/GCA_902386735.1_UHGG_MGYG-HGUT-02395_genomic_00353	/GCA_009832825.1_ASM983282v1_genomic_00353	/GCA_003856735.1_ASM385673v1_genomic_00356	/GCA_003429385.1_ASM342938v1_genomic_00331	/GCA_003030905.1_ASM303090v1_genomic_00353	/GCA_000817995.1_ASM81799v1_genomic_00353	/GCA_000021425.1_ASM2142v1_genomic_00382	/GCA_000277345.1_ASM27734v1_genomic_00382	/GCA_000414215.1_ASM41421v1_genomic_00382	/GCA_000471945.1_ASM47194v1_genomic_00401	/GCA_000695895.1_ASM69589v1_genomic_00382	/GCA_000816205.1_ASM81620v1_genomic_00385	/GCA_000817045.1_ASM81704v1_genomic_00382	/GCA_000818055.1_ASM81805v1_genomic_00382	/GCA_001688645.2_ASM168864v2_genomic_00214	/GCA_002220485.1_ASM222048v1_genomic_00383	/GCA_003390755.1_ASM339075v1_genomic_00779	/GCA_000022705.1_ASM2270v1_genomic_00382	/GCA_003428375.1_ASM342837v1_genomic_01434	/GCA_003606305.1_ASM360630v1_genomic_00382	/GCA_003671995.1_ASM367199v1_genomic_00414	/GCA_004135895.1_ASM413589v1_genomic_00382	/GCA_008041995.1_ASM804199v1_genomic_00329	/GCA_011770105.1_ASM1177010v1_genomic_00382	/GCA_902387355.1_UHGG_MGYG-HGUT-02459_genomic_00382	/GCA_000022965.1_ASM2296v1_genomic_00383	/GCA_000025245.1_ASM2524v1_genomic_00880	/GCA_000092765.1_ASM9276v1_genomic_00381	/GCA_000220885.1_ASM22088v1_genomic_00382	/GCA_000224965.2_ASM22496v2_genomic_00382	/GCA_000260715.1_ASM26071v1_genomic_00413	/GCA_000277325.1_ASM27732v1_genomic_00382	/GCA_000966445.2_ASM96644v2_genomic_00159
rpsQ		30S ribosomal protein S17	144	144	1	1	6706				260	266	260	/GCA_001263395.1_ASM126339v1_genomic_01439	/GCA_000010425.1_ASM1042v1_genomic_00355	/GCA_000737885.1_ASM73788v1_genomic_00354	/GCA_902386735.1_UHGG_MGYG-HGUT-02395_genomic_00359	/GCA_009832825.1_ASM983282v1_genomic_00359	/GCA_003856735.1_ASM385673v1_genomic_00362	/GCA_003429385.1_ASM342938v1_genomic_00337	/GCA_003030905.1_ASM303090v1_genomic_00359	/GCA_000817995.1_ASM81799v1_genomic_00359	/GCA_000021425.1_ASM2142v1_genomic_00388	/GCA_000277345.1_ASM27734v1_genomic_00388	/GCA_000414215.1_ASM41421v1_genomic_00388	/GCA_000471945.1_ASM47194v1_genomic_00407	/GCA_000695895.1_ASM69589v1_genomic_00388	/GCA_000816205.1_ASM81620v1_genomic_00391	/GCA_000817045.1_ASM81704v1_genomic_00388	/GCA_000818055.1_ASM81805v1_genomic_00388	/GCA_001688645.2_ASM168864v2_genomic_00208	/GCA_002220485.1_ASM222048v1_genomic_00389	/GCA_003390755.1_ASM339075v1_genomic_00785	/GCA_000022705.1_ASM2270v1_genomic_00388	/GCA_003428375.1_ASM342837v1_genomic_01428	/GCA_003606305.1_ASM360630v1_genomic_00388	/GCA_003671995.1_ASM367199v1_genomic_00420	/GCA_004135895.1_ASM413589v1_genomic_00388	/GCA_008041995.1_ASM804199v1_genomic_00335	/GCA_011770105.1_ASM1177010v1_genomic_00388	/GCA_902387355.1_UHGG_MGYG-HGUT-02459_genomic_00388	/GCA_000022965.1_ASM2296v1_genomic_00389	/GCA_000025245.1_ASM2524v1_genomic_00886	/GCA_000092765.1_ASM9276v1_genomic_00387	/GCA_000220885.1_ASM22088v1_genomic_00388	/GCA_000224965.2_ASM22496v2_genomic_00388	/GCA_000260715.1_ASM26071v1_genomic_00419	/GCA_000277325.1_ASM27732v1_genomic_00388	/GCA_000966445.2_ASM96644v2_genomic_00153
rplE		50S ribosomal protein L5	144	144	1	1	6709				572	590	574	/GCA_001263395.1_ASM126339v1_genomic_01442	/GCA_000010425.1_ASM1042v1_genomic_00358	/GCA_000737885.1_ASM73788v1_genomic_00357	/GCA_902386735.1_UHGG_MGYG-HGUT-02395_genomic_00362	/GCA_009832825.1_ASM983282v1_genomic_00362	/GCA_003856735.1_ASM385673v1_genomic_00365	/GCA_003429385.1_ASM342938v1_genomic_00340	/GCA_003030905.1_ASM303090v1_genomic_00362	/GCA_000817995.1_ASM81799v1_genomic_00362	/GCA_000021425.1_ASM2142v1_genomic_00391	/GCA_000277345.1_ASM27734v1_genomic_00391	/GCA_000414215.1_ASM41421v1_genomic_00391	/GCA_000471945.1_ASM47194v1_genomic_00410	/GCA_000695895.1_ASM69589v1_genomic_00391	/GCA_000816205.1_ASM81620v1_genomic_00394	/GCA_000817045.1_ASM81704v1_genomic_00391	/GCA_000818055.1_ASM81805v1_genomic_00391	/GCA_001688645.2_ASM168864v2_genomic_00205	/GCA_002220485.1_ASM222048v1_genomic_00392	/GCA_003390755.1_ASM339075v1_genomic_00788	/GCA_000022705.1_ASM2270v1_genomic_00391	/GCA_003428375.1_ASM342837v1_genomic_01425	/GCA_003606305.1_ASM360630v1_genomic_00391	/GCA_003671995.1_ASM367199v1_genomic_00423	/GCA_004135895.1_ASM413589v1_genomic_00391	/GCA_008041995.1_ASM804199v1_genomic_00338	/GCA_011770105.1_ASM1177010v1_genomic_00391	/GCA_902387355.1_UHGG_MGYG-HGUT-02459_genomic_00391	/GCA_000022965.1_ASM2296v1_genomic_00392	/GCA_000025245.1_ASM2524v1_genomic_00889	/GCA_000092765.1_ASM9276v1_genomic_00390	/GCA_000220885.1_ASM22088v1_genomic_00391	/GCA_000224965.2_ASM22496v2_genomic_00391	/GCA_000260715.1_ASM26071v1_genomic_00422	/GCA_000277325.1_ASM27732v1_genomic_00391	/GCA_000966445.2_ASM96644v2_genomic_00150
group_1450		hypothetical protein	144	144	1	1	6717				719	776	730	/GCA_001263395.1_ASM126339v1_genomic_01447	/GCA_000010425.1_ASM1042v1_genomic_00363	/GCA_000737885.1_ASM73788v1_genomic_00362	/GCA_902386735.1_UHGG_MGYG-HGUT-02395_genomic_00367	/GCA_009832825.1_ASM983282v1_genomic_00367	/GCA_003856735.1_ASM385673v1_genomic_00370	/GCA_003429385.1_ASM342938v1_genomic_00345	/GCA_003030905.1_ASM303090v1_genomic_00367	/GCA_000817995.1_ASM81799v1_genomic_00367	/GCA_000021425.1_ASM2142v1_genomic_00396	/GCA_000277345.1_ASM27734v1_genomic_00396	/GCA_000414215.1_ASM41421v1_genomic_00396	/GCA_000471945.1_ASM47194v1_genomic_00415	/GCA_000695895.1_ASM69589v1_genomic_00396	/GCA_000816205.1_ASM81620v1_genomic_00399	/GCA_000817045.1_ASM81704v1_genomic_00396	/GCA_000818055.1_ASM81805v1_genomic_00396	/GCA_001688645.2_ASM168864v2_genomic_00200	/GCA_002220485.1_ASM222048v1_genomic_00397	/GCA_003390755.1_ASM339075v1_genomic_00793	/GCA_000022705.1_ASM2270v1_genomic_00396	/GCA_003428375.1_ASM342837v1_genomic_01420	/GCA_003606305.1_ASM360630v1_genomic_00396	/GCA_003671995.1_ASM367199v1_genomic_00428	/GCA_004135895.1_ASM413589v1_genomic_00396	/GCA_008041995.1_ASM804199v1_genomic_00343	/GCA_011770105.1_ASM1177010v1_genomic_00396	/GCA_902387355.1_UHGG_MGYG-HGUT-02459_genomic_00396	/GCA_000022965.1_ASM2296v1_genomic_00397	/GCA_000025245.1_ASM2524v1_genomic_00894	/GCA_000092765.1_ASM9276v1_genomic_00395	/GCA_000220885.1_ASM22088v1_genomic_00396	/GCA_000224965.2_ASM22496v2_genomic_00396	/GCA_000260715.1_ASM26071v1_genomic_00427	/GCA_000277325.1_ASM27732v1_genomic_00396	/GCA_000966445.2_ASM96644v2_genomic_00145
rpoA		DNA-directed RNA polymerase subunit alpha	144	144	1	1	6843				689	998	993	/GCA_001263395.1_ASM126339v1_genomic_01457	/GCA_000010425.1_ASM1042v1_genomic_00372	/GCA_000737885.1_ASM73788v1_genomic_00371	/GCA_902386735.1_UHGG_MGYG-HGUT-02395_genomic_00376	/GCA_009832825.1_ASM983282v1_genomic_00376	/GCA_003856735.1_ASM385673v1_genomic_00379	/GCA_003429385.1_ASM342938v1_genomic_00354	/GCA_003030905.1_ASM303090v1_genomic_00376	/GCA_000817995.1_ASM81799v1_genomic_00376	/GCA_000021425.1_ASM2142v1_genomic_00405	/GCA_000277345.1_ASM27734v1_genomic_00405	/GCA_000414215.1_ASM41421v1_genomic_00405	/GCA_000471945.1_ASM47194v1_genomic_00424	/GCA_000695895.1_ASM69589v1_genomic_00405	/GCA_000816205.1_ASM81620v1_genomic_00408	/GCA_000817045.1_ASM81704v1_genomic_00405	/GCA_000818055.1_ASM81805v1_genomic_00405	/GCA_001688645.2_ASM168864v2_genomic_00191	/GCA_002220485.1_ASM222048v1_genomic_00406	/GCA_003390755.1_ASM339075v1_genomic_00802	/GCA_000022705.1_ASM2270v1_genomic_00405	/GCA_003428375.1_ASM342837v1_genomic_01411	/GCA_003606305.1_ASM360630v1_genomic_00405	/GCA_003671995.1_ASM367199v1_genomic_00437	/GCA_004135895.1_ASM413589v1_genomic_00405	/GCA_008041995.1_ASM804199v1_genomic_00352	/GCA_011770105.1_ASM1177010v1_genomic_00405	/GCA_902387355.1_UHGG_MGYG-HGUT-02459_genomic_00405	/GCA_000022965.1_ASM2296v1_genomic_00406	/GCA_000025245.1_ASM2524v1_genomic_00903	/GCA_000092765.1_ASM9276v1_genomic_00404	/GCA_000220885.1_ASM22088v1_genomic_00405	/GCA_000224965.2_ASM22496v2_genomic_00405	/GCA_000260715.1_ASM26071v1_genomic_00436	/GCA_000277325.1_ASM27732v1_genomic_00405	/GCA_000966445.2_ASM96644v2_genomic_00136
group_1582		putative protein	144	144	1	1	11187				311	314	313	/GCA_001263395.1_ASM126339v1_genomic_00008	/GCA_000010425.1_ASM1042v1_genomic_01561	/GCA_000737885.1_ASM73788v1_genomic_01623	/GCA_902386735.1_UHGG_MGYG-HGUT-02395_genomic_01618	/GCA_009832825.1_ASM983282v1_genomic_01889	/GCA_003856735.1_ASM385673v1_genomic_01648	/GCA_003429385.1_ASM342938v1_genomic_01627	/GCA_003030905.1_ASM303090v1_genomic_01662	/GCA_000817995.1_ASM81799v1_genomic_01618	/GCA_000021425.1_ASM2142v1_genomic_00706	/GCA_000277345.1_ASM27734v1_genomic_01468	/GCA_000414215.1_ASM41421v1_genomic_01470	/GCA_000471945.1_ASM47194v1_genomic_01514	/GCA_000695895.1_ASM69589v1_genomic_01466	/GCA_000816205.1_ASM81620v1_genomic_01473	/GCA_000817045.1_ASM81704v1_genomic_01473	/GCA_000818055.1_ASM81805v1_genomic_01469	/GCA_001688645.2_ASM168864v2_genomic_00810	/GCA_002220485.1_ASM222048v1_genomic_01475	/GCA_003390755.1_ASM339075v1_genomic_00229	/GCA_000022705.1_ASM2270v1_genomic_01470	/GCA_003428375.1_ASM342837v1_genomic_00347	/GCA_003606305.1_ASM360630v1_genomic_01474	/GCA_003671995.1_ASM367199v1_genomic_01456	/GCA_004135895.1_ASM413589v1_genomic_01472	/GCA_008041995.1_ASM804199v1_genomic_01418	/GCA_011770105.1_ASM1177010v1_genomic_01472	/GCA_902387355.1_UHGG_MGYG-HGUT-02459_genomic_01473	/GCA_000022965.1_ASM2296v1_genomic_01472	/GCA_000025245.1_ASM2524v1_genomic_00345	/GCA_000092765.1_ASM9276v1_genomic_01470	/GCA_000220885.1_ASM22088v1_genomic_01473	/GCA_000224965.2_ASM22496v2_genomic_01468	/GCA_000260715.1_ASM26071v1_genomic_01454	/GCA_000277325.1_ASM27732v1_genomic_01470	/GCA_000966445.2_ASM96644v2_genomic_00497
eno		Enolase	144	144	1	1	12741				1292	1298	1296	/GCA_001263395.1_ASM126339v1_genomic_00290	/GCA_000010425.1_ASM1042v1_genomic_00693	/GCA_000737885.1_ASM73788v1_genomic_00723	/GCA_902386735.1_UHGG_MGYG-HGUT-02395_genomic_00705	/GCA_009832825.1_ASM983282v1_genomic_00722	/GCA_003856735.1_ASM385673v1_genomic_00717	/GCA_003429385.1_ASM342938v1_genomic_00707	/GCA_003030905.1_ASM303090v1_genomic_00699	/GCA_000817995.1_ASM81799v1_genomic_00705	/GCA_000021425.1_ASM2142v1_genomic_01089	/GCA_000277345.1_ASM27734v1_genomic_01011	/GCA_000414215.1_ASM41421v1_genomic_01013	/GCA_000471945.1_ASM47194v1_genomic_01053	/GCA_000695895.1_ASM69589v1_genomic_01012	/GCA_000816205.1_ASM81620v1_genomic_01016	/GCA_000817045.1_ASM81704v1_genomic_01013	/GCA_000818055.1_ASM81805v1_genomic_01012	/GCA_001688645.2_ASM168864v2_genomic_01278	/GCA_002220485.1_ASM222048v1_genomic_01014	/GCA_003390755.1_ASM339075v1_genomic_01414	/GCA_000022705.1_ASM2270v1_genomic_01012	/GCA_003428375.1_ASM342837v1_genomic_00806	/GCA_003606305.1_ASM360630v1_genomic_01011	/GCA_003671995.1_ASM367199v1_genomic_01033	/GCA_004135895.1_ASM413589v1_genomic_01012	/GCA_008041995.1_ASM804199v1_genomic_00958	/GCA_011770105.1_ASM1177010v1_genomic_01012	/GCA_902387355.1_UHGG_MGYG-HGUT-02459_genomic_01013	/GCA_000022965.1_ASM2296v1_genomic_01014	/GCA_000025245.1_ASM2524v1_genomic_01513	/GCA_000092765.1_ASM9276v1_genomic_01010	/GCA_000220885.1_ASM22088v1_genomic_01012	/GCA_000224965.2_ASM22496v2_genomic_01011	/GCA_000260715.1_ASM26071v1_genomic_01032	/GCA_000277325.1_ASM27732v1_genomic_01013	/GCA_000966445.2_ASM96644v2_genomic_01553
rplT		50S ribosomal protein L20	144	144	1	1	1517				383	383	383	/GCA_001263395.1_ASM126339v1_genomic_00615	/GCA_000010425.1_ASM1042v1_genomic_01158	/GCA_000737885.1_ASM73788v1_genomic_01179	/GCA_902386735.1_UHGG_MGYG-HGUT-02395_genomic_01221	/GCA_009832825.1_ASM983282v1_genomic_01539	/GCA_003856735.1_ASM385673v1_genomic_01324	/GCA_003429385.1_ASM342938v1_genomic_01230	/GCA_003030905.1_ASM303090v1_genomic_01347	/GCA_000817995.1_ASM81799v1_genomic_01221	/GCA_000021425.1_ASM2142v1_genomic_00781	/GCA_000277345.1_ASM27734v1_genomic_01154	/GCA_000414215.1_ASM41421v1_genomic_01156	/GCA_000471945.1_ASM47194v1_genomic_01210	/GCA_000695895.1_ASM69589v1_genomic_01155	/GCA_000816205.1_ASM81620v1_genomic_01159	/GCA_000817045.1_ASM81704v1_genomic_01159	/GCA_000818055.1_ASM81805v1_genomic_01155	/GCA_001688645.2_ASM168864v2_genomic_01140	/GCA_002220485.1_ASM222048v1_genomic_01160	/GCA_003390755.1_ASM339075v1_genomic_01563	/GCA_000022705.1_ASM2270v1_genomic_01155	/GCA_003428375.1_ASM342837v1_genomic_00661	/GCA_003606305.1_ASM360630v1_genomic_01161	/GCA_003671995.1_ASM367199v1_genomic_01170	/GCA_004135895.1_ASM413589v1_genomic_01158	/GCA_008041995.1_ASM804199v1_genomic_01104	/GCA_011770105.1_ASM1177010v1_genomic_01159	/GCA_902387355.1_UHGG_MGYG-HGUT-02459_genomic_01159	/GCA_000022965.1_ASM2296v1_genomic_01158	/GCA_000025245.1_ASM2524v1_genomic_00030	/GCA_000092765.1_ASM9276v1_genomic_01156	/GCA_000220885.1_ASM22088v1_genomic_01159	/GCA_000224965.2_ASM22496v2_genomic_01154	/GCA_000260715.1_ASM26071v1_genomic_01169	/GCA_000277325.1_ASM27732v1_genomic_01156	/GCA_000966445.2_ASM96644v2_genomic_01029
dnaK		Chaperone protein DnaK	144	144	1	1	21939				1862	1898	1877	/GCA_001263395.1_ASM126339v1_genomic_01294	/GCA_000010425.1_ASM1042v1_genomic_01654	/GCA_000737885.1_ASM73788v1_genomic_01520	/GCA_902386735.1_UHGG_MGYG-HGUT-02395_genomic_01718	/GCA_009832825.1_ASM983282v1_genomic_01971	/GCA_003856735.1_ASM385673v1_genomic_01739	/GCA_003429385.1_ASM342938v1_genomic_01729	/GCA_003030905.1_ASM303090v1_genomic_01760	/GCA_000817995.1_ASM81799v1_genomic_01718	/GCA_000021425.1_ASM2142v1_genomic_00953	/GCA_000277345.1_ASM27734v1_genomic_01550	/GCA_000414215.1_ASM41421v1_genomic_01552	/GCA_000471945.1_ASM47194v1_genomic_01594	/GCA_000695895.1_ASM69589v1_genomic_01549	/GCA_000816205.1_ASM81620v1_genomic_01560	/GCA_000817045.1_ASM81704v1_genomic_01555	/GCA_000818055.1_ASM81805v1_genomic_01551	/GCA_001688645.2_ASM168864v2_genomic_00690	/GCA_002220485.1_ASM222048v1_genomic_01558	/GCA_003390755.1_ASM339075v1_genomic_00312	/GCA_000022705.1_ASM2270v1_genomic_01552	/GCA_003428375.1_ASM342837v1_genomic_00265	/GCA_003606305.1_ASM360630v1_genomic_01556	/GCA_003671995.1_ASM367199v1_genomic_01536	/GCA_004135895.1_ASM413589v1_genomic_01554	/GCA_008041995.1_ASM804199v1_genomic_01500	/GCA_011770105.1_ASM1177010v1_genomic_01554	/GCA_902387355.1_UHGG_MGYG-HGUT-02459_genomic_01555	/GCA_000022965.1_ASM2296v1_genomic_01554	/GCA_000025245.1_ASM2524v1_genomic_00427	/GCA_000092765.1_ASM9276v1_genomic_01552	/GCA_000220885.1_ASM22088v1_genomic_01555	/GCA_000224965.2_ASM22496v2_genomic_01550	/GCA_000260715.1_ASM26071v1_genomic_01534	/GCA_000277325.1_ASM27732v1_genomic_01552	/GCA_000966445.2_ASM96644v2_genomic_00448
rpsI		hypothetical protein	144	144	1	1	6660				485	494	491	/GCA_001263395.1_ASM126339v1_genomic_01426	/GCA_000010425.1_ASM1042v1_genomic_00335	/GCA_000737885.1_ASM73788v1_genomic_00336	/GCA_902386735.1_UHGG_MGYG-HGUT-02395_genomic_00341	/GCA_009832825.1_ASM983282v1_genomic_00341	/GCA_003856735.1_ASM385673v1_genomic_00344	/GCA_003429385.1_ASM342938v1_genomic_00319	/GCA_003030905.1_ASM303090v1_genomic_00341	/GCA_000817995.1_ASM81799v1_genomic_00341	/GCA_000021425.1_ASM2142v1_genomic_00372	/GCA_000277345.1_ASM27734v1_genomic_00372	/GCA_000414215.1_ASM41421v1_genomic_00372	/GCA_000471945.1_ASM47194v1_genomic_00391	/GCA_000695895.1_ASM69589v1_genomic_00372	/GCA_000816205.1_ASM81620v1_genomic_00375	/GCA_000817045.1_ASM81704v1_genomic_00372	/GCA_000818055.1_ASM81805v1_genomic_00372	/GCA_001688645.2_ASM168864v2_genomic_00223	/GCA_002220485.1_ASM222048v1_genomic_00373	/GCA_003390755.1_ASM339075v1_genomic_00767	/GCA_000022705.1_ASM2270v1_genomic_00372	/GCA_003428375.1_ASM342837v1_genomic_01444	/GCA_003606305.1_ASM360630v1_genomic_00372	/GCA_003671995.1_ASM367199v1_genomic_00405	/GCA_004135895.1_ASM413589v1_genomic_00372	/GCA_008041995.1_ASM804199v1_genomic_00319	/GCA_011770105.1_ASM1177010v1_genomic_00372	/GCA_902387355.1_UHGG_MGYG-HGUT-02459_genomic_00372	/GCA_000022965.1_ASM2296v1_genomic_00373	/GCA_000025245.1_ASM2524v1_genomic_00870	/GCA_000092765.1_ASM9276v1_genomic_00371	/GCA_000220885.1_ASM22088v1_genomic_00372	/GCA_000224965.2_ASM22496v2_genomic_00372	/GCA_000260715.1_ASM26071v1_genomic_00404	/GCA_000277325.1_ASM27732v1_genomic_00372	/GCA_000966445.2_ASM96644v2_genomic_00175
rplC		50S ribosomal protein L3	144	144	1	1	6695				641	653	644	/GCA_001263395.1_ASM126339v1_genomic_01430	/GCA_000010425.1_ASM1042v1_genomic_00346	/GCA_000737885.1_ASM73788v1_genomic_00345	/GCA_902386735.1_UHGG_MGYG-HGUT-02395_genomic_00350	/GCA_009832825.1_ASM983282v1_genomic_00350	/GCA_003856735.1_ASM385673v1_genomic_00353	/GCA_003429385.1_ASM342938v1_genomic_00328	/GCA_003030905.1_ASM303090v1_genomic_00350	/GCA_000817995.1_ASM81799v1_genomic_00350	/GCA_000021425.1_ASM2142v1_genomic_00379	/GCA_000277345.1_ASM27734v1_genomic_00379	/GCA_000414215.1_ASM41421v1_genomic_00379	/GCA_000471945.1_ASM47194v1_genomic_00398	/GCA_000695895.1_ASM69589v1_genomic_00379	/GCA_000816205.1_ASM81620v1_genomic_00382	/GCA_000817045.1_ASM81704v1_genomic_00379	/GCA_000818055.1_ASM81805v1_genomic_00379	/GCA_001688645.2_ASM168864v2_genomic_00217	/GCA_002220485.1_ASM222048v1_genomic_00380	/GCA_003390755.1_ASM339075v1_genomic_00775	/GCA_000022705.1_ASM2270v1_genomic_00379	/GCA_003428375.1_ASM342837v1_genomic_01437	/GCA_003606305.1_ASM360630v1_genomic_00379	/GCA_003671995.1_ASM367199v1_genomic_00411	/GCA_004135895.1_ASM413589v1_genomic_00379	/GCA_008041995.1_ASM804199v1_genomic_00326	/GCA_011770105.1_ASM1177010v1_genomic_00379	/GCA_902387355.1_UHGG_MGYG-HGUT-02459_genomic_00379	/GCA_000022965.1_ASM2296v1_genomic_00380	/GCA_000025245.1_ASM2524v1_genomic_00877	/GCA_000092765.1_ASM9276v1_genomic_00378	/GCA_000220885.1_ASM22088v1_genomic_00379	/GCA_000224965.2_ASM22496v2_genomic_00379	/GCA_000260715.1_ASM26071v1_genomic_00410	/GCA_000277325.1_ASM27732v1_genomic_00379	/GCA_000966445.2_ASM96644v2_genomic_00162
rplV		50S ribosomal protein L22	144	144	1	1	6702				359	359	359	/GCA_001263395.1_ASM126339v1_genomic_01435	/GCA_000010425.1_ASM1042v1_genomic_00351	/GCA_000737885.1_ASM73788v1_genomic_00350	/GCA_902386735.1_UHGG_MGYG-HGUT-02395_genomic_00355	/GCA_009832825.1_ASM983282v1_genomic_00355	/GCA_003856735.1_ASM385673v1_genomic_00358	/GCA_003429385.1_ASM342938v1_genomic_00333	/GCA_003030905.1_ASM303090v1_genomic_00355	/GCA_000817995.1_ASM81799v1_genomic_00355	/GCA_000021425.1_ASM2142v1_genomic_00384	/GCA_000277345.1_ASM27734v1_genomic_00384	/GCA_000414215.1_ASM41421v1_genomic_00384	/GCA_000471945.1_ASM47194v1_genomic_00403	/GCA_000695895.1_ASM69589v1_genomic_00384	/GCA_000816205.1_ASM81620v1_genomic_00387	/GCA_000817045.1_ASM81704v1_genomic_00384	/GCA_000818055.1_ASM81805v1_genomic_00384	/GCA_001688645.2_ASM168864v2_genomic_00212	/GCA_002220485.1_ASM222048v1_genomic_00385	/GCA_003390755.1_ASM339075v1_genomic_00781	/GCA_000022705.1_ASM2270v1_genomic_00384	/GCA_003428375.1_ASM342837v1_genomic_01432	/GCA_003606305.1_ASM360630v1_genomic_00384	/GCA_003671995.1_ASM367199v1_genomic_00416	/GCA_004135895.1_ASM413589v1_genomic_00384	/GCA_008041995.1_ASM804199v1_genomic_00331	/GCA_011770105.1_ASM1177010v1_genomic_00384	/GCA_902387355.1_UHGG_MGYG-HGUT-02459_genomic_00384	/GCA_000022965.1_ASM2296v1_genomic_00385	/GCA_000025245.1_ASM2524v1_genomic_00882	/GCA_000092765.1_ASM9276v1_genomic_00383	/GCA_000220885.1_ASM22088v1_genomic_00384	/GCA_000224965.2_ASM22496v2_genomic_00384	/GCA_000260715.1_ASM26071v1_genomic_00415	/GCA_000277325.1_ASM27732v1_genomic_00384	/GCA_000966445.2_ASM96644v2_genomic_00157
rplP		50S ribosomal protein L16	144	144	1	1	6704				296	419	418	/GCA_001263395.1_ASM126339v1_genomic_01437	/GCA_000010425.1_ASM1042v1_genomic_00353	/GCA_000737885.1_ASM73788v1_genomic_00352	/GCA_902386735.1_UHGG_MGYG-HGUT-02395_genomic_00357	/GCA_009832825.1_ASM983282v1_genomic_00357	/GCA_003856735.1_ASM385673v1_genomic_00360	/GCA_003429385.1_ASM342938v1_genomic_00335	/GCA_003030905.1_ASM303090v1_genomic_00357	/GCA_000817995.1_ASM81799v1_genomic_00357	/GCA_000021425.1_ASM2142v1_genomic_00386	/GCA_000277345.1_ASM27734v1_genomic_00386	/GCA_000414215.1_ASM41421v1_genomic_00386	/GCA_000471945.1_ASM47194v1_genomic_00405	/GCA_000695895.1_ASM69589v1_genomic_00386	/GCA_000816205.1_ASM81620v1_genomic_00389	/GCA_000817045.1_ASM81704v1_genomic_00386	/GCA_000818055.1_ASM81805v1_genomic_00386	/GCA_001688645.2_ASM168864v2_genomic_00210	/GCA_002220485.1_ASM222048v1_genomic_00387	/GCA_003390755.1_ASM339075v1_genomic_00783	/GCA_000022705.1_ASM2270v1_genomic_00386	/GCA_003428375.1_ASM342837v1_genomic_01430	/GCA_003606305.1_ASM360630v1_genomic_00386	/GCA_003671995.1_ASM367199v1_genomic_00418	/GCA_004135895.1_ASM413589v1_genomic_00386	/GCA_008041995.1_ASM804199v1_genomic_00333	/GCA_011770105.1_ASM1177010v1_genomic_00386	/GCA_902387355.1_UHGG_MGYG-HGUT-02459_genomic_00386	/GCA_000022965.1_ASM2296v1_genomic_00387	/GCA_000025245.1_ASM2524v1_genomic_00884	/GCA_000092765.1_ASM9276v1_genomic_00385	/GCA_000220885.1_ASM22088v1_genomic_00386	/GCA_000224965.2_ASM22496v2_genomic_00386	/GCA_000260715.1_ASM26071v1_genomic_00417	/GCA_000277325.1_ASM27732v1_genomic_00386	/GCA_000966445.2_ASM96644v2_genomic_00155
rpmC		50S ribosomal protein L29	144	144	1	1	6705				248	269	252	/GCA_001263395.1_ASM126339v1_genomic_01438	/GCA_000010425.1_ASM1042v1_genomic_00354	/GCA_000737885.1_ASM73788v1_genomic_00353	/GCA_902386735.1_UHGG_MGYG-HGUT-02395_genomic_00358	/GCA_009832825.1_ASM983282v1_genomic_00358	/GCA_003856735.1_ASM385673v1_genomic_00361	/GCA_003429385.1_ASM342938v1_genomic_00336	/GCA_003030905.1_ASM303090v1_genomic_00358	/GCA_000817995.1_ASM81799v1_genomic_00358	/GCA_000021425.1_ASM2142v1_genomic_00387	/GCA_000277345.1_ASM27734v1_genomic_00387	/GCA_000414215.1_ASM41421v1_genomic_00387	/GCA_000471945.1_ASM47194v1_genomic_00406	/GCA_000695895.1_ASM69589v1_genomic_00387	/GCA_000816205.1_ASM81620v1_genomic_00390	/GCA_000817045.1_ASM81704v1_genomic_00387	/GCA_000818055.1_ASM81805v1_genomic_00387	/GCA_001688645.2_ASM168864v2_genomic_00209	/GCA_002220485.1_ASM222048v1_genomic_00388	/GCA_003390755.1_ASM339075v1_genomic_00784	/GCA_000022705.1_ASM2270v1_genomic_00387	/GCA_003428375.1_ASM342837v1_genomic_01429	/GCA_003606305.1_ASM360630v1_genomic_00387	/GCA_003671995.1_ASM367199v1_genomic_00419	/GCA_004135895.1_ASM413589v1_genomic_00387	/GCA_008041995.1_ASM804199v1_genomic_00334	/GCA_011770105.1_ASM1177010v1_genomic_00387	/GCA_902387355.1_UHGG_MGYG-HGUT-02459_genomic_00387	/GCA_000022965.1_ASM2296v1_genomic_00388	/GCA_000025245.1_ASM2524v1_genomic_00885	/GCA_000092765.1_ASM9276v1_genomic_00386	/GCA_000220885.1_ASM22088v1_genomic_00387	/GCA_000224965.2_ASM22496v2_genomic_00387	/GCA_000260715.1_ASM26071v1_genomic_00418	/GCA_000277325.1_ASM27732v1_genomic_00387	/GCA_000966445.2_ASM96644v2_genomic_00154
rpsD		30S ribosomal protein S4	144	144	1	1	15353				620	626	624	/GCA_001263395.1_ASM126339v1_genomic_00352	/GCA_000010425.1_ASM1042v1_genomic_00749	/GCA_000737885.1_ASM73788v1_genomic_00779	/GCA_902386735.1_UHGG_MGYG-HGUT-02395_genomic_00820	/GCA_009832825.1_ASM983282v1_genomic_00779	/GCA_003856735.1_ASM385673v1_genomic_00840	/GCA_003429385.1_ASM342938v1_genomic_00763	/GCA_003030905.1_ASM303090v1_genomic_00823	/GCA_000817995.1_ASM81799v1_genomic_00820	/GCA_000021425.1_ASM2142v1_genomic_01535	/GCA_000277345.1_ASM27734v1_genomic_00938	/GCA_000414215.1_ASM41421v1_genomic_00940	/GCA_000471945.1_ASM47194v1_genomic_00979	/GCA_000695895.1_ASM69589v1_genomic_00939	/GCA_000816205.1_ASM81620v1_genomic_00943	/GCA_000817045.1_ASM81704v1_genomic_00940	/GCA_000818055.1_ASM81805v1_genomic_00939	/GCA_001688645.2_ASM168864v2_genomic_01348	/GCA_002220485.1_ASM222048v1_genomic_00941	/GCA_003390755.1_ASM339075v1_genomic_01339	/GCA_000022705.1_ASM2270v1_genomic_00939	/GCA_003428375.1_ASM342837v1_genomic_00879	/GCA_003606305.1_ASM360630v1_genomic_00938	/GCA_003671995.1_ASM367199v1_genomic_00961	/GCA_004135895.1_ASM413589v1_genomic_00939	/GCA_008041995.1_ASM804199v1_genomic_00885	/GCA_011770105.1_ASM1177010v1_genomic_00939	/GCA_902387355.1_UHGG_MGYG-HGUT-02459_genomic_00940	/GCA_000022965.1_ASM2296v1_genomic_00941	/GCA_000025245.1_ASM2524v1_genomic_01439	/GCA_000092765.1_ASM9276v1_genomic_00937	/GCA_000220885.1_ASM22088v1_genomic_00939	/GCA_000224965.2_ASM22496v2_genomic_00938	/GCA_000260715.1_ASM26071v1_genomic_00960	/GCA_000277325.1_ASM27732v1_genomic_00940	/GCA_000966445.2_ASM96644v2_genomic_01347
hup		DNA-binding protein HB1	144	144	1	1	13965				281	341	281	/GCA_001263395.1_ASM126339v1_genomic_00721	/GCA_000010425.1_ASM1042v1_genomic_00598	/GCA_000737885.1_ASM73788v1_genomic_00601	/GCA_902386735.1_UHGG_MGYG-HGUT-02395_genomic_00597	/GCA_009832825.1_ASM983282v1_genomic_00599	/GCA_003856735.1_ASM385673v1_genomic_00610	/GCA_003429385.1_ASM342938v1_genomic_00585	/GCA_003030905.1_ASM303090v1_genomic_00594	/GCA_000817995.1_ASM81799v1_genomic_00597	/GCA_000021425.1_ASM2142v1_genomic_01232	/GCA_000277345.1_ASM27734v1_genomic_00638	/GCA_000414215.1_ASM41421v1_genomic_00639	/GCA_000471945.1_ASM47194v1_genomic_00664	/GCA_000695895.1_ASM69589v1_genomic_00639	/GCA_000816205.1_ASM81620v1_genomic_00642	/GCA_000817045.1_ASM81704v1_genomic_00639	/GCA_000818055.1_ASM81805v1_genomic_00639	/GCA_001688645.2_ASM168864v2_genomic_01642	/GCA_002220485.1_ASM222048v1_genomic_00641	/GCA_003390755.1_ASM339075v1_genomic_01037	/GCA_000022705.1_ASM2270v1_genomic_00639	/GCA_003428375.1_ASM342837v1_genomic_01179	/GCA_003606305.1_ASM360630v1_genomic_00638	/GCA_003671995.1_ASM367199v1_genomic_00661	/GCA_004135895.1_ASM413589v1_genomic_00639	/GCA_008041995.1_ASM804199v1_genomic_00585	/GCA_011770105.1_ASM1177010v1_genomic_00638	/GCA_902387355.1_UHGG_MGYG-HGUT-02459_genomic_00639	/GCA_000022965.1_ASM2296v1_genomic_00640	/GCA_000025245.1_ASM2524v1_genomic_01137	/GCA_000092765.1_ASM9276v1_genomic_00637	/GCA_000220885.1_ASM22088v1_genomic_00639	/GCA_000224965.2_ASM22496v2_genomic_00638	/GCA_000260715.1_ASM26071v1_genomic_00659	/GCA_000277325.1_ASM27732v1_genomic_00640	/GCA_000966445.2_ASM96644v2_genomic_00911
tuf		Elongation factor Tu	144	144	1	1	28394				1199	1199	1199	/GCA_001263395.1_ASM126339v1_genomic_00733	/GCA_000010425.1_ASM1042v1_genomic_00577	/GCA_000737885.1_ASM73788v1_genomic_00580	/GCA_902386735.1_UHGG_MGYG-HGUT-02395_genomic_00576	/GCA_009832825.1_ASM983282v1_genomic_00578	/GCA_003856735.1_ASM385673v1_genomic_00589	/GCA_003429385.1_ASM342938v1_genomic_00564	/GCA_003030905.1_ASM303090v1_genomic_00573	/GCA_000817995.1_ASM81799v1_genomic_00576	/GCA_000021425.1_ASM2142v1_genomic_01210	/GCA_000277345.1_ASM27734v1_genomic_00616	/GCA_000414215.1_ASM41421v1_genomic_00617	/GCA_000471945.1_ASM47194v1_genomic_00642	/GCA_000695895.1_ASM69589v1_genomic_00617	/GCA_000816205.1_ASM81620v1_genomic_00620	/GCA_000817045.1_ASM81704v1_genomic_00617	/GCA_000818055.1_ASM81805v1_genomic_00617	/GCA_001688645.2_ASM168864v2_genomic_01664	/GCA_002220485.1_ASM222048v1_genomic_00619	/GCA_003390755.1_ASM339075v1_genomic_01015	/GCA_000022705.1_ASM2270v1_genomic_00617	/GCA_003428375.1_ASM342837v1_genomic_01201	/GCA_003606305.1_ASM360630v1_genomic_00616	/GCA_003671995.1_ASM367199v1_genomic_00639	/GCA_004135895.1_ASM413589v1_genomic_00617	/GCA_008041995.1_ASM804199v1_genomic_00563	/GCA_011770105.1_ASM1177010v1_genomic_00616	/GCA_902387355.1_UHGG_MGYG-HGUT-02459_genomic_00617	/GCA_000022965.1_ASM2296v1_genomic_00618	/GCA_000025245.1_ASM2524v1_genomic_01115	/GCA_000092765.1_ASM9276v1_genomic_00615	/GCA_000220885.1_ASM22088v1_genomic_00617	/GCA_000224965.2_ASM22496v2_genomic_00616	/GCA_000260715.1_ASM26071v1_genomic_00637	/GCA_000277325.1_ASM27732v1_genomic_00618	/GCA_000966445.2_ASM96644v2_genomic_00940
rpsR		30S ribosomal protein S18	144	144	1	1	17554				248	248	248	/GCA_001263395.1_ASM126339v1_genomic_00972	/GCA_000010425.1_ASM1042v1_genomic_01585	/GCA_000737885.1_ASM73788v1_genomic_01600	/GCA_902386735.1_UHGG_MGYG-HGUT-02395_genomic_01641	/GCA_009832825.1_ASM983282v1_genomic_01911	/GCA_003856735.1_ASM385673v1_genomic_01670	/GCA_003429385.1_ASM342938v1_genomic_01649	/GCA_003030905.1_ASM303090v1_genomic_01684	/GCA_000817995.1_ASM81799v1_genomic_01641	/GCA_000021425.1_ASM2142v1_genomic_00731	/GCA_000277345.1_ASM27734v1_genomic_01493	/GCA_000414215.1_ASM41421v1_genomic_01495	/GCA_000471945.1_ASM47194v1_genomic_01539	/GCA_000695895.1_ASM69589v1_genomic_01491	/GCA_000816205.1_ASM81620v1_genomic_01498	/GCA_000817045.1_ASM81704v1_genomic_01498	/GCA_000818055.1_ASM81805v1_genomic_01494	/GCA_001688645.2_ASM168864v2_genomic_00745	/GCA_002220485.1_ASM222048v1_genomic_01501	/GCA_003390755.1_ASM339075v1_genomic_00254	/GCA_000022705.1_ASM2270v1_genomic_01495	/GCA_003428375.1_ASM342837v1_genomic_00322	/GCA_003606305.1_ASM360630v1_genomic_01499	/GCA_003671995.1_ASM367199v1_genomic_01481	/GCA_004135895.1_ASM413589v1_genomic_01497	/GCA_008041995.1_ASM804199v1_genomic_01443	/GCA_011770105.1_ASM1177010v1_genomic_01497	/GCA_902387355.1_UHGG_MGYG-HGUT-02459_genomic_01498	/GCA_000022965.1_ASM2296v1_genomic_01497	/GCA_000025245.1_ASM2524v1_genomic_00370	/GCA_000092765.1_ASM9276v1_genomic_01495	/GCA_000220885.1_ASM22088v1_genomic_01498	/GCA_000224965.2_ASM22496v2_genomic_01493	/GCA_000260715.1_ASM26071v1_genomic_01479	/GCA_000277325.1_ASM27732v1_genomic_01495	/GCA_000966445.2_ASM96644v2_genomic_00482
rpsH		30S ribosomal protein S8	144	144	1	1	6713				371	398	397	/GCA_001263395.1_ASM126339v1_genomic_01444	/GCA_000010425.1_ASM1042v1_genomic_00360	/GCA_000737885.1_ASM73788v1_genomic_00359	/GCA_902386735.1_UHGG_MGYG-HGUT-02395_genomic_00364	/GCA_009832825.1_ASM983282v1_genomic_00364	/GCA_003856735.1_ASM385673v1_genomic_00367	/GCA_003429385.1_ASM342938v1_genomic_00342	/GCA_003030905.1_ASM303090v1_genomic_00364	/GCA_000817995.1_ASM81799v1_genomic_00364	/GCA_000021425.1_ASM2142v1_genomic_00393	/GCA_000277345.1_ASM27734v1_genomic_00393	/GCA_000414215.1_ASM41421v1_genomic_00393	/GCA_000471945.1_ASM47194v1_genomic_00412	/GCA_000695895.1_ASM69589v1_genomic_00393	/GCA_000816205.1_ASM81620v1_genomic_00396	/GCA_000817045.1_ASM81704v1_genomic_00393	/GCA_000818055.1_ASM81805v1_genomic_00393	/GCA_001688645.2_ASM168864v2_genomic_00203	/GCA_002220485.1_ASM222048v1_genomic_00394	/GCA_003390755.1_ASM339075v1_genomic_00790	/GCA_000022705.1_ASM2270v1_genomic_00393	/GCA_003428375.1_ASM342837v1_genomic_01423	/GCA_003606305.1_ASM360630v1_genomic_00393	/GCA_003671995.1_ASM367199v1_genomic_00425	/GCA_004135895.1_ASM413589v1_genomic_00393	/GCA_008041995.1_ASM804199v1_genomic_00340	/GCA_011770105.1_ASM1177010v1_genomic_00393	/GCA_902387355.1_UHGG_MGYG-HGUT-02459_genomic_00393	/GCA_000022965.1_ASM2296v1_genomic_00394	/GCA_000025245.1_ASM2524v1_genomic_00891	/GCA_000092765.1_ASM9276v1_genomic_00392	/GCA_000220885.1_ASM22088v1_genomic_00393	/GCA_000224965.2_ASM22496v2_genomic_00393	/GCA_000260715.1_ASM26071v1_genomic_00424	/GCA_000277325.1_ASM27732v1_genomic_00393	/GCA_000966445.2_ASM96644v2_genomic_00148
rpsS		30S ribosomal protein S19	144	144	1	1	6701				278	332	278	/GCA_001263395.1_ASM126339v1_genomic_01434	/GCA_000010425.1_ASM1042v1_genomic_00350	/GCA_000737885.1_ASM73788v1_genomic_00349	/GCA_902386735.1_UHGG_MGYG-HGUT-02395_genomic_00354	/GCA_009832825.1_ASM983282v1_genomic_00354	/GCA_003856735.1_ASM385673v1_genomic_00357	/GCA_003429385.1_ASM342938v1_genomic_00332	/GCA_003030905.1_ASM303090v1_genomic_00354	/GCA_000817995.1_ASM81799v1_genomic_00354	/GCA_000021425.1_ASM2142v1_genomic_00383	/GCA_000277345.1_ASM27734v1_genomic_00383	/GCA_000414215.1_ASM41421v1_genomic_00383	/GCA_000471945.1_ASM47194v1_genomic_00402	/GCA_000695895.1_ASM69589v1_genomic_00383	/GCA_000816205.1_ASM81620v1_genomic_00386	/GCA_000817045.1_ASM81704v1_genomic_00383	/GCA_000818055.1_ASM81805v1_genomic_00383	/GCA_001688645.2_ASM168864v2_genomic_00213	/GCA_002220485.1_ASM222048v1_genomic_00384	/GCA_003390755.1_ASM339075v1_genomic_00780	/GCA_000022705.1_ASM2270v1_genomic_00383	/GCA_003428375.1_ASM342837v1_genomic_01433	/GCA_003606305.1_ASM360630v1_genomic_00383	/GCA_003671995.1_ASM367199v1_genomic_00415	/GCA_004135895.1_ASM413589v1_genomic_00383	/GCA_008041995.1_ASM804199v1_genomic_00330	/GCA_011770105.1_ASM1177010v1_genomic_00383	/GCA_902387355.1_UHGG_MGYG-HGUT-02459_genomic_00383	/GCA_000022965.1_ASM2296v1_genomic_00384	/GCA_000025245.1_ASM2524v1_genomic_00881	/GCA_000092765.1_ASM9276v1_genomic_00382	/GCA_000220885.1_ASM22088v1_genomic_00383	/GCA_000224965.2_ASM22496v2_genomic_00383	/GCA_000260715.1_ASM26071v1_genomic_00414	/GCA_000277325.1_ASM27732v1_genomic_00383	/GCA_000966445.2_ASM96644v2_genomic_00158
rplN		50S ribosomal protein L14	144	144	1	1	6707				368	368	368	/GCA_001263395.1_ASM126339v1_genomic_01440	/GCA_000010425.1_ASM1042v1_genomic_00356	/GCA_000737885.1_ASM73788v1_genomic_00355	/GCA_902386735.1_UHGG_MGYG-HGUT-02395_genomic_00360	/GCA_009832825.1_ASM983282v1_genomic_00360	/GCA_003856735.1_ASM385673v1_genomic_00363	/GCA_003429385.1_ASM342938v1_genomic_00338	/GCA_003030905.1_ASM303090v1_genomic_00360	/GCA_000817995.1_ASM81799v1_genomic_00360	/GCA_000021425.1_ASM2142v1_genomic_00389	/GCA_000277345.1_ASM27734v1_genomic_00389	/GCA_000414215.1_ASM41421v1_genomic_00389	/GCA_000471945.1_ASM47194v1_genomic_00408	/GCA_000695895.1_ASM69589v1_genomic_00389	/GCA_000816205.1_ASM81620v1_genomic_00392	/GCA_000817045.1_ASM81704v1_genomic_00389	/GCA_000818055.1_ASM81805v1_genomic_00389	/GCA_001688645.2_ASM168864v2_genomic_00207	/GCA_002220485.1_ASM222048v1_genomic_00390	/GCA_003390755.1_ASM339075v1_genomic_00786	/GCA_000022705.1_ASM2270v1_genomic_00389	/GCA_003428375.1_ASM342837v1_genomic_01427	/GCA_003606305.1_ASM360630v1_genomic_00389	/GCA_003671995.1_ASM367199v1_genomic_00421	/GCA_004135895.1_ASM413589v1_genomic_00389	/GCA_008041995.1_ASM804199v1_genomic_00336	/GCA_011770105.1_ASM1177010v1_genomic_00389	/GCA_902387355.1_UHGG_MGYG-HGUT-02459_genomic_00389	/GCA_000022965.1_ASM2296v1_genomic_00390	/GCA_000025245.1_ASM2524v1_genomic_00887	/GCA_000092765.1_ASM9276v1_genomic_00388	/GCA_000220885.1_ASM22088v1_genomic_00389	/GCA_000224965.2_ASM22496v2_genomic_00389	/GCA_000260715.1_ASM26071v1_genomic_00420	/GCA_000277325.1_ASM27732v1_genomic_00389	/GCA_000966445.2_ASM96644v2_genomic_00152
rpsM		30S ribosomal protein S13	144	144	1	1	6840				377	377	377	/GCA_001263395.1_ASM126339v1_genomic_01455	/GCA_000010425.1_ASM1042v1_genomic_00370	/GCA_000737885.1_ASM73788v1_genomic_00369	/GCA_902386735.1_UHGG_MGYG-HGUT-02395_genomic_00374	/GCA_009832825.1_ASM983282v1_genomic_00374	/GCA_003856735.1_ASM385673v1_genomic_00377	/GCA_003429385.1_ASM342938v1_genomic_00352	/GCA_003030905.1_ASM303090v1_genomic_00374	/GCA_000817995.1_ASM81799v1_genomic_00374	/GCA_000021425.1_ASM2142v1_genomic_00403	/GCA_000277345.1_ASM27734v1_genomic_00403	/GCA_000414215.1_ASM41421v1_genomic_00403	/GCA_000471945.1_ASM47194v1_genomic_00422	/GCA_000695895.1_ASM69589v1_genomic_00403	/GCA_000816205.1_ASM81620v1_genomic_00406	/GCA_000817045.1_ASM81704v1_genomic_00403	/GCA_000818055.1_ASM81805v1_genomic_00403	/GCA_001688645.2_ASM168864v2_genomic_00193	/GCA_002220485.1_ASM222048v1_genomic_00404	/GCA_003390755.1_ASM339075v1_genomic_00800	/GCA_000022705.1_ASM2270v1_genomic_00403	/GCA_003428375.1_ASM342837v1_genomic_01413	/GCA_003606305.1_ASM360630v1_genomic_00403	/GCA_003671995.1_ASM367199v1_genomic_00435	/GCA_004135895.1_ASM413589v1_genomic_00403	/GCA_008041995.1_ASM804199v1_genomic_00350	/GCA_011770105.1_ASM1177010v1_genomic_00403	/GCA_902387355.1_UHGG_MGYG-HGUT-02459_genomic_00403	/GCA_000022965.1_ASM2296v1_genomic_00404	/GCA_000025245.1_ASM2524v1_genomic_00901	/GCA_000092765.1_ASM9276v1_genomic_00402	/GCA_000220885.1_ASM22088v1_genomic_00403	/GCA_000224965.2_ASM22496v2_genomic_00403	/GCA_000260715.1_ASM26071v1_genomic_00434	/GCA_000277325.1_ASM27732v1_genomic_00403	/GCA_000966445.2_ASM96644v2_genomic_00138
group_29096		tRNA-Cys(gca)	144	144	1	1	27474				71	71	71	/GCA_001263395.1_ASM126339v1_genomic_00465	/GCA_000010425.1_ASM1042v1_genomic_00891	/GCA_000737885.1_ASM73788v1_genomic_00922	/GCA_902386735.1_UHGG_MGYG-HGUT-02395_genomic_00961	/GCA_009832825.1_ASM983282v1_genomic_01170	/GCA_003856735.1_ASM385673v1_genomic_00980	/GCA_003429385.1_ASM342938v1_genomic_00903	/GCA_003030905.1_ASM303090v1_genomic_00971	/GCA_000817995.1_ASM81799v1_genomic_00961	/GCA_000021425.1_ASM2142v1_genomic_01424	/GCA_000277345.1_ASM27734v1_genomic_00828	/GCA_000414215.1_ASM41421v1_genomic_00830	/GCA_000471945.1_ASM47194v1_genomic_00875	/GCA_000695895.1_ASM69589v1_genomic_00829	/GCA_000816205.1_ASM81620v1_genomic_00833	/GCA_000817045.1_ASM81704v1_genomic_00830	/GCA_000818055.1_ASM81805v1_genomic_00829	/GCA_001688645.2_ASM168864v2_genomic_01449	/GCA_002220485.1_ASM222048v1_genomic_00831	/GCA_003390755.1_ASM339075v1_genomic_01228	/GCA_000022705.1_ASM2270v1_genomic_00829	/GCA_003428375.1_ASM342837v1_genomic_00989	/GCA_003606305.1_ASM360630v1_genomic_00828	/GCA_003671995.1_ASM367199v1_genomic_00853	/GCA_004135895.1_ASM413589v1_genomic_00829	/GCA_008041995.1_ASM804199v1_genomic_00775	/GCA_011770105.1_ASM1177010v1_genomic_00829	/GCA_902387355.1_UHGG_MGYG-HGUT-02459_genomic_00830	/GCA_000022965.1_ASM2296v1_genomic_00830	/GCA_000025245.1_ASM2524v1_genomic_01329	/GCA_000092765.1_ASM9276v1_genomic_00827	/GCA_000220885.1_ASM22088v1_genomic_00829	/GCA_000224965.2_ASM22496v2_genomic_00828	/GCA_000260715.1_ASM26071v1_genomic_00852	/GCA_000277325.1_ASM27732v1_genomic_00830	/GCA_000966445.2_ASM96644v2_genomic_01211
rpsG		30S ribosomal protein S7	144	144	1	1	5256				416	470	469	/GCA_001263395.1_ASM126339v1_genomic_00735	/GCA_000010425.1_ASM1042v1_genomic_00575	/GCA_000737885.1_ASM73788v1_genomic_00578	/GCA_902386735.1_UHGG_MGYG-HGUT-02395_genomic_00574	/GCA_009832825.1_ASM983282v1_genomic_00576	/GCA_003856735.1_ASM385673v1_genomic_00587	/GCA_003429385.1_ASM342938v1_genomic_00562	/GCA_003030905.1_ASM303090v1_genomic_00571	/GCA_000817995.1_ASM81799v1_genomic_00574	/GCA_000021425.1_ASM2142v1_genomic_01208	/GCA_000277345.1_ASM27734v1_genomic_00614	/GCA_000414215.1_ASM41421v1_genomic_00615	/GCA_000471945.1_ASM47194v1_genomic_00640	/GCA_000695895.1_ASM69589v1_genomic_00615	/GCA_000816205.1_ASM81620v1_genomic_00618	/GCA_000817045.1_ASM81704v1_genomic_00615	/GCA_000818055.1_ASM81805v1_genomic_00615	/GCA_001688645.2_ASM168864v2_genomic_01666	/GCA_002220485.1_ASM222048v1_genomic_00617	/GCA_003390755.1_ASM339075v1_genomic_01013	/GCA_000022705.1_ASM2270v1_genomic_00615	/GCA_003428375.1_ASM342837v1_genomic_01203	/GCA_003606305.1_ASM360630v1_genomic_00614	/GCA_003671995.1_ASM367199v1_genomic_00637	/GCA_004135895.1_ASM413589v1_genomic_00615	/GCA_008041995.1_ASM804199v1_genomic_00561	/GCA_011770105.1_ASM1177010v1_genomic_00614	/GCA_902387355.1_UHGG_MGYG-HGUT-02459_genomic_00615	/GCA_000022965.1_ASM2296v1_genomic_00616	/GCA_000025245.1_ASM2524v1_genomic_01113	/GCA_000092765.1_ASM9276v1_genomic_00613	/GCA_000220885.1_ASM22088v1_genomic_00615	/GCA_000224965.2_ASM22496v2_genomic_00614	/GCA_000260715.1_ASM26071v1_genomic_00635	/GCA_000277325.1_ASM27732v1_genomic_00616	/GCA_000966445.2_ASM96644v2_genomic_00938
group_3085		tRNA-His(gtg)	144	144	1	1	5239				74	75	74	/GCA_001263395.1_ASM126339v1_genomic_00741	/GCA_000010425.1_ASM1042v1_genomic_00572	/GCA_000737885.1_ASM73788v1_genomic_00575	/GCA_902386735.1_UHGG_MGYG-HGUT-02395_genomic_00571	/GCA_009832825.1_ASM983282v1_genomic_00573	/GCA_003856735.1_ASM385673v1_genomic_00584	/GCA_003429385.1_ASM342938v1_genomic_00559	/GCA_003030905.1_ASM303090v1_genomic_00568	/GCA_000817995.1_ASM81799v1_genomic_00571	/GCA_000021425.1_ASM2142v1_genomic_01206	/GCA_000277345.1_ASM27734v1_genomic_00612	/GCA_000414215.1_ASM41421v1_genomic_00613	/GCA_000471945.1_ASM47194v1_genomic_00638	/GCA_000695895.1_ASM69589v1_genomic_00613	/GCA_000816205.1_ASM81620v1_genomic_00616	/GCA_000817045.1_ASM81704v1_genomic_00613	/GCA_000818055.1_ASM81805v1_genomic_00613	/GCA_001688645.2_ASM168864v2_genomic_01668	/GCA_002220485.1_ASM222048v1_genomic_00615	/GCA_003390755.1_ASM339075v1_genomic_01011	/GCA_000022705.1_ASM2270v1_genomic_00613	/GCA_003428375.1_ASM342837v1_genomic_01205	/GCA_003606305.1_ASM360630v1_genomic_00612	/GCA_003671995.1_ASM367199v1_genomic_00635	/GCA_004135895.1_ASM413589v1_genomic_00613	/GCA_008041995.1_ASM804199v1_genomic_00559	/GCA_011770105.1_ASM1177010v1_genomic_00612	/GCA_902387355.1_UHGG_MGYG-HGUT-02459_genomic_00613	/GCA_000022965.1_ASM2296v1_genomic_00614	/GCA_000025245.1_ASM2524v1_genomic_01111	/GCA_000092765.1_ASM9276v1_genomic_00611	/GCA_000220885.1_ASM22088v1_genomic_00613	/GCA_000224965.2_ASM22496v2_genomic_00612	/GCA_000260715.1_ASM26071v1_genomic_00633	/GCA_000277325.1_ASM27732v1_genomic_00614	/GCA_000966445.2_ASM96644v2_genomic_00935
rpsK		30S ribosomal protein S11	144	144	1	1	6841				398	398	398	/GCA_001263395.1_ASM126339v1_genomic_01456	/GCA_000010425.1_ASM1042v1_genomic_00371	/GCA_000737885.1_ASM73788v1_genomic_00370	/GCA_902386735.1_UHGG_MGYG-HGUT-02395_genomic_00375	/GCA_009832825.1_ASM983282v1_genomic_00375	/GCA_003856735.1_ASM385673v1_genomic_00378	/GCA_003429385.1_ASM342938v1_genomic_00353	/GCA_003030905.1_ASM303090v1_genomic_00375	/GCA_000817995.1_ASM81799v1_genomic_00375	/GCA_000021425.1_ASM2142v1_genomic_00404	/GCA_000277345.1_ASM27734v1_genomic_00404	/GCA_000414215.1_ASM41421v1_genomic_00404	/GCA_000471945.1_ASM47194v1_genomic_00423	/GCA_000695895.1_ASM69589v1_genomic_00404	/GCA_000816205.1_ASM81620v1_genomic_00407	/GCA_000817045.1_ASM81704v1_genomic_00404	/GCA_000818055.1_ASM81805v1_genomic_00404	/GCA_001688645.2_ASM168864v2_genomic_00192	/GCA_002220485.1_ASM222048v1_genomic_00405	/GCA_003390755.1_ASM339075v1_genomic_00801	/GCA_000022705.1_ASM2270v1_genomic_00404	/GCA_003428375.1_ASM342837v1_genomic_01412	/GCA_003606305.1_ASM360630v1_genomic_00404	/GCA_003671995.1_ASM367199v1_genomic_00436	/GCA_004135895.1_ASM413589v1_genomic_00404	/GCA_008041995.1_ASM804199v1_genomic_00351	/GCA_011770105.1_ASM1177010v1_genomic_00404	/GCA_902387355.1_UHGG_MGYG-HGUT-02459_genomic_00404	/GCA_000022965.1_ASM2296v1_genomic_00405	/GCA_000025245.1_ASM2524v1_genomic_00902	/GCA_000092765.1_ASM9276v1_genomic_00403	/GCA_000220885.1_ASM22088v1_genomic_00404	/GCA_000224965.2_ASM22496v2_genomic_00404	/GCA_000260715.1_ASM26071v1_genomic_00435	/GCA_000277325.1_ASM27732v1_genomic_00404	/GCA_000966445.2_ASM96644v2_genomic_00137
group_3573		tRNA-Leu(caa)	144	144	1	1	11941				74	76	74	/GCA_001263395.1_ASM126339v1_genomic_00322	/GCA_000010425.1_ASM1042v1_genomic_00728	/GCA_000737885.1_ASM73788v1_genomic_00758	/GCA_902386735.1_UHGG_MGYG-HGUT-02395_genomic_00740	/GCA_009832825.1_ASM983282v1_genomic_00758	/GCA_003856735.1_ASM385673v1_genomic_00819	/GCA_003429385.1_ASM342938v1_genomic_00742	/GCA_003030905.1_ASM303090v1_genomic_00802	/GCA_000817995.1_ASM81799v1_genomic_00740	/GCA_000021425.1_ASM2142v1_genomic_01575	/GCA_000277345.1_ASM27734v1_genomic_00977	/GCA_000414215.1_ASM41421v1_genomic_00979	/GCA_000471945.1_ASM47194v1_genomic_01018	/GCA_000695895.1_ASM69589v1_genomic_00978	/GCA_000816205.1_ASM81620v1_genomic_00982	/GCA_000817045.1_ASM81704v1_genomic_00979	/GCA_000818055.1_ASM81805v1_genomic_00978	/GCA_001688645.2_ASM168864v2_genomic_01312	/GCA_002220485.1_ASM222048v1_genomic_00980	/GCA_003390755.1_ASM339075v1_genomic_01379	/GCA_000022705.1_ASM2270v1_genomic_00978	/GCA_003428375.1_ASM342837v1_genomic_00840	/GCA_003606305.1_ASM360630v1_genomic_00977	/GCA_003671995.1_ASM367199v1_genomic_00998	/GCA_004135895.1_ASM413589v1_genomic_00978	/GCA_008041995.1_ASM804199v1_genomic_00924	/GCA_011770105.1_ASM1177010v1_genomic_00978	/GCA_902387355.1_UHGG_MGYG-HGUT-02459_genomic_00979	/GCA_000022965.1_ASM2296v1_genomic_00980	/GCA_000025245.1_ASM2524v1_genomic_01479	/GCA_000092765.1_ASM9276v1_genomic_00976	/GCA_000220885.1_ASM22088v1_genomic_00978	/GCA_000224965.2_ASM22496v2_genomic_00977	/GCA_000260715.1_ASM26071v1_genomic_00997	/GCA_000277325.1_ASM27732v1_genomic_00979	/GCA_000966445.2_ASM96644v2_genomic_01482
group_3586		tRNA-Ala(cgc)	144	144	1	1	18444				73	73	73	/GCA_001263395.1_ASM126339v1_genomic_01313	/GCA_000010425.1_ASM1042v1_genomic_01648	/GCA_000737885.1_ASM73788v1_genomic_01531	/GCA_902386735.1_UHGG_MGYG-HGUT-02395_genomic_01712	/GCA_009832825.1_ASM983282v1_genomic_01964	/GCA_003856735.1_ASM385673v1_genomic_01732	/GCA_003429385.1_ASM342938v1_genomic_01722	/GCA_003030905.1_ASM303090v1_genomic_01753	/GCA_000817995.1_ASM81799v1_genomic_01712	/GCA_000021425.1_ASM2142v1_genomic_00945	/GCA_000277345.1_ASM27734v1_genomic_01542	/GCA_000414215.1_ASM41421v1_genomic_01544	/GCA_000471945.1_ASM47194v1_genomic_01586	/GCA_000695895.1_ASM69589v1_genomic_01541	/GCA_000816205.1_ASM81620v1_genomic_01552	/GCA_000817045.1_ASM81704v1_genomic_01547	/GCA_000818055.1_ASM81805v1_genomic_01543	/GCA_001688645.2_ASM168864v2_genomic_00700	/GCA_002220485.1_ASM222048v1_genomic_01550	/GCA_003390755.1_ASM339075v1_genomic_00304	/GCA_000022705.1_ASM2270v1_genomic_01544	/GCA_003428375.1_ASM342837v1_genomic_00273	/GCA_003606305.1_ASM360630v1_genomic_01548	/GCA_003671995.1_ASM367199v1_genomic_01527	/GCA_004135895.1_ASM413589v1_genomic_01546	/GCA_008041995.1_ASM804199v1_genomic_01492	/GCA_011770105.1_ASM1177010v1_genomic_01546	/GCA_902387355.1_UHGG_MGYG-HGUT-02459_genomic_01547	/GCA_000022965.1_ASM2296v1_genomic_01546	/GCA_000025245.1_ASM2524v1_genomic_00419	/GCA_000092765.1_ASM9276v1_genomic_01544	/GCA_000220885.1_ASM22088v1_genomic_01547	/GCA_000224965.2_ASM22496v2_genomic_01542	/GCA_000260715.1_ASM26071v1_genomic_01525	/GCA_000277325.1_ASM27732v1_genomic_01544	/GCA_000966445.2_ASM96644v2_genomic_00382
rpsL		30S ribosomal protein S12	144	144	1	1	5255				371	371	371	/GCA_001263395.1_ASM126339v1_genomic_00736	/GCA_000010425.1_ASM1042v1_genomic_00574	/GCA_000737885.1_ASM73788v1_genomic_00577	/GCA_902386735.1_UHGG_MGYG-HGUT-02395_genomic_00573	/GCA_009832825.1_ASM983282v1_genomic_00575	/GCA_003856735.1_ASM385673v1_genomic_00586	/GCA_003429385.1_ASM342938v1_genomic_00561	/GCA_003030905.1_ASM303090v1_genomic_00570	/GCA_000817995.1_ASM81799v1_genomic_00573	/GCA_000021425.1_ASM2142v1_genomic_01207	/GCA_000277345.1_ASM27734v1_genomic_00613	/GCA_000414215.1_ASM41421v1_genomic_00614	/GCA_000471945.1_ASM47194v1_genomic_00639	/GCA_000695895.1_ASM69589v1_genomic_00614	/GCA_000816205.1_ASM81620v1_genomic_00617	/GCA_000817045.1_ASM81704v1_genomic_00614	/GCA_000818055.1_ASM81805v1_genomic_00614	/GCA_001688645.2_ASM168864v2_genomic_01667	/GCA_002220485.1_ASM222048v1_genomic_00616	/GCA_003390755.1_ASM339075v1_genomic_01012	/GCA_000022705.1_ASM2270v1_genomic_00614	/GCA_003428375.1_ASM342837v1_genomic_01204	/GCA_003606305.1_ASM360630v1_genomic_00613	/GCA_003671995.1_ASM367199v1_genomic_00636	/GCA_004135895.1_ASM413589v1_genomic_00614	/GCA_008041995.1_ASM804199v1_genomic_00560	/GCA_011770105.1_ASM1177010v1_genomic_00613	/GCA_902387355.1_UHGG_MGYG-HGUT-02459_genomic_00614	/GCA_000022965.1_ASM2296v1_genomic_00615	/GCA_000025245.1_ASM2524v1_genomic_01112	/GCA_000092765.1_ASM9276v1_genomic_00612	/GCA_000220885.1_ASM22088v1_genomic_00614	/GCA_000224965.2_ASM22496v2_genomic_00613	/GCA_000260715.1_ASM26071v1_genomic_00634	/GCA_000277325.1_ASM27732v1_genomic_00615	/GCA_000966445.2_ASM96644v2_genomic_00937
rpsZ		30S ribosomal protein S14 type Z	144	144	1	1	6710				185	185	185	/GCA_001263395.1_ASM126339v1_genomic_01443	/GCA_000010425.1_ASM1042v1_genomic_00359	/GCA_000737885.1_ASM73788v1_genomic_00358	/GCA_902386735.1_UHGG_MGYG-HGUT-02395_genomic_00363	/GCA_009832825.1_ASM983282v1_genomic_00363	/GCA_003856735.1_ASM385673v1_genomic_00366	/GCA_003429385.1_ASM342938v1_genomic_00341	/GCA_003030905.1_ASM303090v1_genomic_00363	/GCA_000817995.1_ASM81799v1_genomic_00363	/GCA_000021425.1_ASM2142v1_genomic_00392	/GCA_000277345.1_ASM27734v1_genomic_00392	/GCA_000414215.1_ASM41421v1_genomic_00392	/GCA_000471945.1_ASM47194v1_genomic_00411	/GCA_000695895.1_ASM69589v1_genomic_00392	/GCA_000816205.1_ASM81620v1_genomic_00395	/GCA_000817045.1_ASM81704v1_genomic_00392	/GCA_000818055.1_ASM81805v1_genomic_00392	/GCA_001688645.2_ASM168864v2_genomic_00204	/GCA_002220485.1_ASM222048v1_genomic_00393	/GCA_003390755.1_ASM339075v1_genomic_00789	/GCA_000022705.1_ASM2270v1_genomic_00392	/GCA_003428375.1_ASM342837v1_genomic_01424	/GCA_003606305.1_ASM360630v1_genomic_00392	/GCA_003671995.1_ASM367199v1_genomic_00424	/GCA_004135895.1_ASM413589v1_genomic_00392	/GCA_008041995.1_ASM804199v1_genomic_00339	/GCA_011770105.1_ASM1177010v1_genomic_00392	/GCA_902387355.1_UHGG_MGYG-HGUT-02459_genomic_00392	/GCA_000022965.1_ASM2296v1_genomic_00393	/GCA_000025245.1_ASM2524v1_genomic_00890	/GCA_000092765.1_ASM9276v1_genomic_00391	/GCA_000220885.1_ASM22088v1_genomic_00392	/GCA_000224965.2_ASM22496v2_genomic_00392	/GCA_000260715.1_ASM26071v1_genomic_00423	/GCA_000277325.1_ASM27732v1_genomic_00392	/GCA_000966445.2_ASM96644v2_genomic_00149
rpmJ		50S ribosomal protein L36	144	144	1	1	6839				113	113	113	/GCA_001263395.1_ASM126339v1_genomic_01454	/GCA_000010425.1_ASM1042v1_genomic_00369	/GCA_000737885.1_ASM73788v1_genomic_00368	/GCA_902386735.1_UHGG_MGYG-HGUT-02395_genomic_00373	/GCA_009832825.1_ASM983282v1_genomic_00373	/GCA_003856735.1_ASM385673v1_genomic_00376	/GCA_003429385.1_ASM342938v1_genomic_00351	/GCA_003030905.1_ASM303090v1_genomic_00373	/GCA_000817995.1_ASM81799v1_genomic_00373	/GCA_000021425.1_ASM2142v1_genomic_00402	/GCA_000277345.1_ASM27734v1_genomic_00402	/GCA_000414215.1_ASM41421v1_genomic_00402	/GCA_000471945.1_ASM47194v1_genomic_00421	/GCA_000695895.1_ASM69589v1_genomic_00402	/GCA_000816205.1_ASM81620v1_genomic_00405	/GCA_000817045.1_ASM81704v1_genomic_00402	/GCA_000818055.1_ASM81805v1_genomic_00402	/GCA_001688645.2_ASM168864v2_genomic_00194	/GCA_002220485.1_ASM222048v1_genomic_00403	/GCA_003390755.1_ASM339075v1_genomic_00799	/GCA_000022705.1_ASM2270v1_genomic_00402	/GCA_003428375.1_ASM342837v1_genomic_01414	/GCA_003606305.1_ASM360630v1_genomic_00402	/GCA_003671995.1_ASM367199v1_genomic_00434	/GCA_004135895.1_ASM413589v1_genomic_00402	/GCA_008041995.1_ASM804199v1_genomic_00349	/GCA_011770105.1_ASM1177010v1_genomic_00402	/GCA_902387355.1_UHGG_MGYG-HGUT-02459_genomic_00402	/GCA_000022965.1_ASM2296v1_genomic_00403	/GCA_000025245.1_ASM2524v1_genomic_00900	/GCA_000092765.1_ASM9276v1_genomic_00401	/GCA_000220885.1_ASM22088v1_genomic_00402	/GCA_000224965.2_ASM22496v2_genomic_00402	/GCA_000260715.1_ASM26071v1_genomic_00433	/GCA_000277325.1_ASM27732v1_genomic_00402	/GCA_000966445.2_ASM96644v2_genomic_00139
group_4389		tRNA-Thr(cgt)	144	144	1	1	25598				73	75	73	/GCA_001263395.1_ASM126339v1_genomic_01520	/GCA_000010425.1_ASM1042v1_genomic_00248	/GCA_000737885.1_ASM73788v1_genomic_00249	/GCA_902386735.1_UHGG_MGYG-HGUT-02395_genomic_00253	/GCA_009832825.1_ASM983282v1_genomic_00247	/GCA_003856735.1_ASM385673v1_genomic_00256	/GCA_003429385.1_ASM342938v1_genomic_00231	/GCA_003030905.1_ASM303090v1_genomic_00248	/GCA_000817995.1_ASM81799v1_genomic_00253	/GCA_000021425.1_ASM2142v1_genomic_00289	/GCA_000277345.1_ASM27734v1_genomic_00288	/GCA_000414215.1_ASM41421v1_genomic_00288	/GCA_000471945.1_ASM47194v1_genomic_00301	/GCA_000695895.1_ASM69589v1_genomic_00288	/GCA_000816205.1_ASM81620v1_genomic_00291	/GCA_000817045.1_ASM81704v1_genomic_00288	/GCA_000818055.1_ASM81805v1_genomic_00288	/GCA_001688645.2_ASM168864v2_genomic_00315	/GCA_002220485.1_ASM222048v1_genomic_00289	/GCA_003390755.1_ASM339075v1_genomic_00676	/GCA_000022705.1_ASM2270v1_genomic_00288	/GCA_003428375.1_ASM342837v1_genomic_01528	/GCA_003606305.1_ASM360630v1_genomic_00288	/GCA_003671995.1_ASM367199v1_genomic_00308	/GCA_004135895.1_ASM413589v1_genomic_00288	/GCA_008041995.1_ASM804199v1_genomic_00235	/GCA_011770105.1_ASM1177010v1_genomic_00288	/GCA_902387355.1_UHGG_MGYG-HGUT-02459_genomic_00288	/GCA_000022965.1_ASM2296v1_genomic_00289	/GCA_000025245.1_ASM2524v1_genomic_00786	/GCA_000092765.1_ASM9276v1_genomic_00287	/GCA_000220885.1_ASM22088v1_genomic_00288	/GCA_000224965.2_ASM22496v2_genomic_00288	/GCA_000260715.1_ASM26071v1_genomic_00307	/GCA_000277325.1_ASM27732v1_genomic_00288	/GCA_000966445.2_ASM96644v2_genomic_00625
rpsJ		30S ribosomal protein S10	144	144	1	1	6693				224	308	307	/GCA_001263395.1_ASM126339v1_genomic_01429	/GCA_000010425.1_ASM1042v1_genomic_00345	/GCA_000737885.1_ASM73788v1_genomic_00344	/GCA_902386735.1_UHGG_MGYG-HGUT-02395_genomic_00349	/GCA_009832825.1_ASM983282v1_genomic_00349	/GCA_003856735.1_ASM385673v1_genomic_00352	/GCA_003429385.1_ASM342938v1_genomic_00327	/GCA_003030905.1_ASM303090v1_genomic_00349	/GCA_000817995.1_ASM81799v1_genomic_00349	/GCA_000021425.1_ASM2142v1_genomic_00378	/GCA_000277345.1_ASM27734v1_genomic_00378	/GCA_000414215.1_ASM41421v1_genomic_00378	/GCA_000471945.1_ASM47194v1_genomic_00397	/GCA_000695895.1_ASM69589v1_genomic_00378	/GCA_000816205.1_ASM81620v1_genomic_00381	/GCA_000817045.1_ASM81704v1_genomic_00378	/GCA_000818055.1_ASM81805v1_genomic_00378	/GCA_001688645.2_ASM168864v2_genomic_00218	/GCA_002220485.1_ASM222048v1_genomic_00379	/GCA_003390755.1_ASM339075v1_genomic_00774	/GCA_000022705.1_ASM2270v1_genomic_00378	/GCA_003428375.1_ASM342837v1_genomic_01438	/GCA_003606305.1_ASM360630v1_genomic_00378	/GCA_003671995.1_ASM367199v1_genomic_00410	/GCA_004135895.1_ASM413589v1_genomic_00378	/GCA_008041995.1_ASM804199v1_genomic_00325	/GCA_011770105.1_ASM1177010v1_genomic_00378	/GCA_902387355.1_UHGG_MGYG-HGUT-02459_genomic_00378	/GCA_000022965.1_ASM2296v1_genomic_00379	/GCA_000025245.1_ASM2524v1_genomic_00876	/GCA_000092765.1_ASM9276v1_genomic_00377	/GCA_000220885.1_ASM22088v1_genomic_00378	/GCA_000224965.2_ASM22496v2_genomic_00378	/GCA_000260715.1_ASM26071v1_genomic_00409	/GCA_000277325.1_ASM27732v1_genomic_00378	/GCA_000966445.2_ASM96644v2_genomic_00163
rho		Transcription termination factor Rho	144	144	1	1	11174				1865	2231	2004	/GCA_001263395.1_ASM126339v1_genomic_00010	/GCA_000010425.1_ASM1042v1_genomic_01559	/GCA_000737885.1_ASM73788v1_genomic_01625	/GCA_902386735.1_UHGG_MGYG-HGUT-02395_genomic_01616	/GCA_009832825.1_ASM983282v1_genomic_01887	/GCA_003856735.1_ASM385673v1_genomic_01646	/GCA_003429385.1_ASM342938v1_genomic_01625	/GCA_003030905.1_ASM303090v1_genomic_01660	/GCA_000817995.1_ASM81799v1_genomic_01616	/GCA_000021425.1_ASM2142v1_genomic_00704	/GCA_000277345.1_ASM27734v1_genomic_01466	/GCA_000414215.1_ASM41421v1_genomic_01468	/GCA_000471945.1_ASM47194v1_genomic_01512	/GCA_000695895.1_ASM69589v1_genomic_01464	/GCA_000816205.1_ASM81620v1_genomic_01471	/GCA_000817045.1_ASM81704v1_genomic_01471	/GCA_000818055.1_ASM81805v1_genomic_01467	/GCA_001688645.2_ASM168864v2_genomic_00812	/GCA_002220485.1_ASM222048v1_genomic_01473	/GCA_003390755.1_ASM339075v1_genomic_00227	/GCA_000022705.1_ASM2270v1_genomic_01468	/GCA_003428375.1_ASM342837v1_genomic_00349	/GCA_003606305.1_ASM360630v1_genomic_01472	/GCA_003671995.1_ASM367199v1_genomic_01454	/GCA_004135895.1_ASM413589v1_genomic_01470	/GCA_008041995.1_ASM804199v1_genomic_01416	/GCA_011770105.1_ASM1177010v1_genomic_01470	/GCA_902387355.1_UHGG_MGYG-HGUT-02459_genomic_01471	/GCA_000022965.1_ASM2296v1_genomic_01470	/GCA_000025245.1_ASM2524v1_genomic_00343	/GCA_000092765.1_ASM9276v1_genomic_01468	/GCA_000220885.1_ASM22088v1_genomic_01471	/GCA_000224965.2_ASM22496v2_genomic_01466	/GCA_000260715.1_ASM26071v1_genomic_01452	/GCA_000277325.1_ASM27732v1_genomic_01468	/GCA_000966445.2_ASM96644v2_genomic_00499
sigH		hypothetical protein	144	144	1	1	1403				545	794	723	/GCA_001263395.1_ASM126339v1_genomic_00628	/GCA_000010425.1_ASM1042v1_genomic_01168	/GCA_000737885.1_ASM73788v1_genomic_01189	/GCA_902386735.1_UHGG_MGYG-HGUT-02395_genomic_01231	/GCA_009832825.1_ASM983282v1_genomic_01549	/GCA_003856735.1_ASM385673v1_genomic_01336	/GCA_003429385.1_ASM342938v1_genomic_01240	/GCA_003030905.1_ASM303090v1_genomic_01357	/GCA_000817995.1_ASM81799v1_genomic_01231	/GCA_000021425.1_ASM2142v1_genomic_00790	/GCA_000277345.1_ASM27734v1_genomic_01163	/GCA_000414215.1_ASM41421v1_genomic_01165	/GCA_000471945.1_ASM47194v1_genomic_01219	/GCA_000695895.1_ASM69589v1_genomic_01164	/GCA_000816205.1_ASM81620v1_genomic_01168	/GCA_000817045.1_ASM81704v1_genomic_01168	/GCA_000818055.1_ASM81805v1_genomic_01164	/GCA_001688645.2_ASM168864v2_genomic_01131	/GCA_002220485.1_ASM222048v1_genomic_01169	/GCA_003390755.1_ASM339075v1_genomic_01572	/GCA_000022705.1_ASM2270v1_genomic_01164	/GCA_003428375.1_ASM342837v1_genomic_00652	/GCA_003606305.1_ASM360630v1_genomic_01170	/GCA_003671995.1_ASM367199v1_genomic_01179	/GCA_004135895.1_ASM413589v1_genomic_01167	/GCA_008041995.1_ASM804199v1_genomic_01113	/GCA_011770105.1_ASM1177010v1_genomic_01168	/GCA_902387355.1_UHGG_MGYG-HGUT-02459_genomic_01168	/GCA_000022965.1_ASM2296v1_genomic_01167	/GCA_000025245.1_ASM2524v1_genomic_00039	/GCA_000092765.1_ASM9276v1_genomic_01165	/GCA_000220885.1_ASM22088v1_genomic_01168	/GCA_000224965.2_ASM22496v2_genomic_01163	/GCA_000260715.1_ASM26071v1_genomic_01178	/GCA_000277325.1_ASM27732v1_genomic_01165	/GCA_000966445.2_ASM96644v2_genomic_01018
ychF		Ribosome-binding ATPase YchF	144	144	1	1	14803				1067	1265	1140	/GCA_001263395.1_ASM126339v1_genomic_00279	/GCA_000010425.1_ASM1042v1_genomic_00656	/GCA_000737885.1_ASM73788v1_genomic_00659	/GCA_902386735.1_UHGG_MGYG-HGUT-02395_genomic_00655	/GCA_009832825.1_ASM983282v1_genomic_00657	/GCA_003856735.1_ASM385673v1_genomic_00668	/GCA_003429385.1_ASM342938v1_genomic_00643	/GCA_003030905.1_ASM303090v1_genomic_00652	/GCA_000817995.1_ASM81799v1_genomic_00655	/GCA_000021425.1_ASM2142v1_genomic_01053	/GCA_000277345.1_ASM27734v1_genomic_01047	/GCA_000414215.1_ASM41421v1_genomic_01049	/GCA_000471945.1_ASM47194v1_genomic_01090	/GCA_000695895.1_ASM69589v1_genomic_01048	/GCA_000816205.1_ASM81620v1_genomic_01052	/GCA_000817045.1_ASM81704v1_genomic_01049	/GCA_000818055.1_ASM81805v1_genomic_01048	/GCA_001688645.2_ASM168864v2_genomic_01243	/GCA_002220485.1_ASM222048v1_genomic_01050	/GCA_003390755.1_ASM339075v1_genomic_01451	/GCA_000022705.1_ASM2270v1_genomic_01048	/GCA_003428375.1_ASM342837v1_genomic_00771	/GCA_003606305.1_ASM360630v1_genomic_01047	/GCA_003671995.1_ASM367199v1_genomic_01067	/GCA_004135895.1_ASM413589v1_genomic_01048	/GCA_008041995.1_ASM804199v1_genomic_00994	/GCA_011770105.1_ASM1177010v1_genomic_01048	/GCA_902387355.1_UHGG_MGYG-HGUT-02459_genomic_01049	/GCA_000022965.1_ASM2296v1_genomic_01050	/GCA_000025245.1_ASM2524v1_genomic_01550	/GCA_000092765.1_ASM9276v1_genomic_01046	/GCA_000220885.1_ASM22088v1_genomic_01048	/GCA_000224965.2_ASM22496v2_genomic_01047	/GCA_000260715.1_ASM26071v1_genomic_01066	/GCA_000277325.1_ASM27732v1_genomic_01049	/GCA_000966445.2_ASM96644v2_genomic_01411
ftsK		hypothetical protein	144	144	1	1	28917				1472	2909	2819	/GCA_001263395.1_ASM126339v1_genomic_00584	/GCA_000010425.1_ASM1042v1_genomic_01111	/GCA_000737885.1_ASM73788v1_genomic_01134	/GCA_902386735.1_UHGG_MGYG-HGUT-02395_genomic_01175	/GCA_009832825.1_ASM983282v1_genomic_01494	/GCA_003856735.1_ASM385673v1_genomic_01278	/GCA_003429385.1_ASM342938v1_genomic_01184	/GCA_003030905.1_ASM303090v1_genomic_01301	/GCA_000817995.1_ASM81799v1_genomic_01175	/GCA_000021425.1_ASM2142v1_genomic_00985	/GCA_000277345.1_ASM27734v1_genomic_01114	/GCA_000414215.1_ASM41421v1_genomic_01116	/GCA_000471945.1_ASM47194v1_genomic_01157	/GCA_000695895.1_ASM69589v1_genomic_01115	/GCA_000816205.1_ASM81620v1_genomic_01119	/GCA_000817045.1_ASM81704v1_genomic_01116	/GCA_000818055.1_ASM81805v1_genomic_01115	/GCA_001688645.2_ASM168864v2_genomic_01178	/GCA_002220485.1_ASM222048v1_genomic_01117	/GCA_003390755.1_ASM339075v1_genomic_01520	/GCA_000022705.1_ASM2270v1_genomic_01115	/GCA_003428375.1_ASM342837v1_genomic_00704	/GCA_003606305.1_ASM360630v1_genomic_01114	/GCA_003671995.1_ASM367199v1_genomic_01132	/GCA_004135895.1_ASM413589v1_genomic_01115	/GCA_008041995.1_ASM804199v1_genomic_01061	/GCA_011770105.1_ASM1177010v1_genomic_01115	/GCA_902387355.1_UHGG_MGYG-HGUT-02459_genomic_01116	/GCA_000022965.1_ASM2296v1_genomic_01118	/GCA_000025245.1_ASM2524v1_genomic_01617	/GCA_000092765.1_ASM9276v1_genomic_01113	/GCA_000220885.1_ASM22088v1_genomic_01116	/GCA_000224965.2_ASM22496v2_genomic_01114	/GCA_000260715.1_ASM26071v1_genomic_01131	/GCA_000277325.1_ASM27732v1_genomic_01116	/GCA_000966445.2_ASM96644v2_genomic_01069
pflA		Pyruvate formate-lyase 1-activating enzyme	144	144	1	1	15038				392	902	879	/GCA_001263395.1_ASM126339v1_genomic_00534	/GCA_000010425.1_ASM1042v1_genomic_01075	/GCA_000737885.1_ASM73788v1_genomic_01098	/GCA_902386735.1_UHGG_MGYG-HGUT-02395_genomic_01137	/GCA_009832825.1_ASM983282v1_genomic_01388	/GCA_003856735.1_ASM385673v1_genomic_01183	/GCA_003429385.1_ASM342938v1_genomic_01074	/GCA_003030905.1_ASM303090v1_genomic_01214	/GCA_000817995.1_ASM81799v1_genomic_01137	/GCA_000021425.1_ASM2142v1_genomic_01025	/GCA_000277345.1_ASM27734v1_genomic_01076	/GCA_000414215.1_ASM41421v1_genomic_01078	/GCA_000471945.1_ASM47194v1_genomic_01119	/GCA_000695895.1_ASM69589v1_genomic_01077	/GCA_000816205.1_ASM81620v1_genomic_01081	/GCA_000817045.1_ASM81704v1_genomic_01078	/GCA_000818055.1_ASM81805v1_genomic_01077	/GCA_001688645.2_ASM168864v2_genomic_01215	/GCA_002220485.1_ASM222048v1_genomic_01079	/GCA_003390755.1_ASM339075v1_genomic_01481	/GCA_000022705.1_ASM2270v1_genomic_01077	/GCA_003428375.1_ASM342837v1_genomic_00742	/GCA_003606305.1_ASM360630v1_genomic_01076	/GCA_003671995.1_ASM367199v1_genomic_01095	/GCA_004135895.1_ASM413589v1_genomic_01077	/GCA_008041995.1_ASM804199v1_genomic_01023	/GCA_011770105.1_ASM1177010v1_genomic_01077	/GCA_902387355.1_UHGG_MGYG-HGUT-02459_genomic_01078	/GCA_000022965.1_ASM2296v1_genomic_01079	/GCA_000025245.1_ASM2524v1_genomic_01579	/GCA_000092765.1_ASM9276v1_genomic_01075	/GCA_000220885.1_ASM22088v1_genomic_01077	/GCA_000224965.2_ASM22496v2_genomic_01076	/GCA_000260715.1_ASM26071v1_genomic_01094	/GCA_000277325.1_ASM27732v1_genomic_01078	/GCA_000966445.2_ASM96644v2_genomic_01123
rplQ		50S ribosomal protein L17	144	144	1	1	6897				446	653	511	/GCA_001263395.1_ASM126339v1_genomic_01458	/GCA_000010425.1_ASM1042v1_genomic_00373	/GCA_000737885.1_ASM73788v1_genomic_00372	/GCA_902386735.1_UHGG_MGYG-HGUT-02395_genomic_00377	/GCA_009832825.1_ASM983282v1_genomic_00377	/GCA_003856735.1_ASM385673v1_genomic_00380	/GCA_003429385.1_ASM342938v1_genomic_00355	/GCA_003030905.1_ASM303090v1_genomic_00377	/GCA_000817995.1_ASM81799v1_genomic_00377	/GCA_000021425.1_ASM2142v1_genomic_00406	/GCA_000277345.1_ASM27734v1_genomic_00406	/GCA_000414215.1_ASM41421v1_genomic_00406	/GCA_000471945.1_ASM47194v1_genomic_00425	/GCA_000695895.1_ASM69589v1_genomic_00406	/GCA_000816205.1_ASM81620v1_genomic_00409	/GCA_000817045.1_ASM81704v1_genomic_00406	/GCA_000818055.1_ASM81805v1_genomic_00406	/GCA_001688645.2_ASM168864v2_genomic_00190	/GCA_002220485.1_ASM222048v1_genomic_00407	/GCA_003390755.1_ASM339075v1_genomic_00803	/GCA_000022705.1_ASM2270v1_genomic_00406	/GCA_003428375.1_ASM342837v1_genomic_01410	/GCA_003606305.1_ASM360630v1_genomic_00406	/GCA_003671995.1_ASM367199v1_genomic_00438	/GCA_004135895.1_ASM413589v1_genomic_00406	/GCA_008041995.1_ASM804199v1_genomic_00353	/GCA_011770105.1_ASM1177010v1_genomic_00406	/GCA_902387355.1_UHGG_MGYG-HGUT-02459_genomic_00406	/GCA_000022965.1_ASM2296v1_genomic_00407	/GCA_000025245.1_ASM2524v1_genomic_00904	/GCA_000092765.1_ASM9276v1_genomic_00405	/GCA_000220885.1_ASM22088v1_genomic_00406	/GCA_000224965.2_ASM22496v2_genomic_00406	/GCA_000260715.1_ASM26071v1_genomic_00437	/GCA_000277325.1_ASM27732v1_genomic_00406	/GCA_000966445.2_ASM96644v2_genomic_00135
group_7565		hypothetical protein	144	144	1	1	7398				89	89	89	/GCA_001263395.1_ASM126339v1_genomic_00947	/GCA_000010425.1_ASM1042v1_genomic_00386	/GCA_000737885.1_ASM73788v1_genomic_00385	/GCA_902386735.1_UHGG_MGYG-HGUT-02395_genomic_00390	/GCA_009832825.1_ASM983282v1_genomic_00390	/GCA_003856735.1_ASM385673v1_genomic_00393	/GCA_003429385.1_ASM342938v1_genomic_00368	/GCA_003030905.1_ASM303090v1_genomic_00390	/GCA_000817995.1_ASM81799v1_genomic_00390	/GCA_000021425.1_ASM2142v1_genomic_00417	/GCA_000277345.1_ASM27734v1_genomic_00417	/GCA_000414215.1_ASM41421v1_genomic_00417	/GCA_000471945.1_ASM47194v1_genomic_00436	/GCA_000695895.1_ASM69589v1_genomic_00417	/GCA_000816205.1_ASM81620v1_genomic_00420	/GCA_000817045.1_ASM81704v1_genomic_00417	/GCA_000818055.1_ASM81805v1_genomic_00417	/GCA_001688645.2_ASM168864v2_genomic_00178	/GCA_002220485.1_ASM222048v1_genomic_00418	/GCA_003390755.1_ASM339075v1_genomic_00814	/GCA_000022705.1_ASM2270v1_genomic_00417	/GCA_003428375.1_ASM342837v1_genomic_01399	/GCA_003606305.1_ASM360630v1_genomic_00417	/GCA_003671995.1_ASM367199v1_genomic_00450	/GCA_004135895.1_ASM413589v1_genomic_00417	/GCA_008041995.1_ASM804199v1_genomic_00364	/GCA_011770105.1_ASM1177010v1_genomic_00417	/GCA_902387355.1_UHGG_MGYG-HGUT-02459_genomic_00417	/GCA_000022965.1_ASM2296v1_genomic_00418	/GCA_000025245.1_ASM2524v1_genomic_00915	/GCA_000092765.1_ASM9276v1_genomic_00416	/GCA_000220885.1_ASM22088v1_genomic_00417	/GCA_000224965.2_ASM22496v2_genomic_00417	/GCA_000260715.1_ASM26071v1_genomic_00449	/GCA_000277325.1_ASM27732v1_genomic_00417	/GCA_000966445.2_ASM96644v2_genomic_00123
infA		Translation initiation factor IF-1	144	144	1	1	6838				218	218	218	/GCA_001263395.1_ASM126339v1_genomic_01453	/GCA_000010425.1_ASM1042v1_genomic_00368	/GCA_000737885.1_ASM73788v1_genomic_00367	/GCA_902386735.1_UHGG_MGYG-HGUT-02395_genomic_00372	/GCA_009832825.1_ASM983282v1_genomic_00372	/GCA_003856735.1_ASM385673v1_genomic_00375	/GCA_003429385.1_ASM342938v1_genomic_00350	/GCA_003030905.1_ASM303090v1_genomic_00372	/GCA_000817995.1_ASM81799v1_genomic_00372	/GCA_000021425.1_ASM2142v1_genomic_00401	/GCA_000277345.1_ASM27734v1_genomic_00401	/GCA_000414215.1_ASM41421v1_genomic_00401	/GCA_000471945.1_ASM47194v1_genomic_00420	/GCA_000695895.1_ASM69589v1_genomic_00401	/GCA_000816205.1_ASM81620v1_genomic_00404	/GCA_000817045.1_ASM81704v1_genomic_00401	/GCA_000818055.1_ASM81805v1_genomic_00401	/GCA_001688645.2_ASM168864v2_genomic_00195	/GCA_002220485.1_ASM222048v1_genomic_00402	/GCA_003390755.1_ASM339075v1_genomic_00798	/GCA_000022705.1_ASM2270v1_genomic_00401	/GCA_003428375.1_ASM342837v1_genomic_01415	/GCA_003606305.1_ASM360630v1_genomic_00401	/GCA_003671995.1_ASM367199v1_genomic_00433	/GCA_004135895.1_ASM413589v1_genomic_00401	/GCA_008041995.1_ASM804199v1_genomic_00348	/GCA_011770105.1_ASM1177010v1_genomic_00401	/GCA_902387355.1_UHGG_MGYG-HGUT-02459_genomic_00401	/GCA_000022965.1_ASM2296v1_genomic_00402	/GCA_000025245.1_ASM2524v1_genomic_00899	/GCA_000092765.1_ASM9276v1_genomic_00400	/GCA_000220885.1_ASM22088v1_genomic_00401	/GCA_000224965.2_ASM22496v2_genomic_00401	/GCA_000260715.1_ASM26071v1_genomic_00432	/GCA_000277325.1_ASM27732v1_genomic_00401	/GCA_000966445.2_ASM96644v2_genomic_00140
rlmN		putative dual-specificity RNA methyltransferase RlmN	144	144	1	1	26574				623	1265	1151	/GCA_001263395.1_ASM126339v1_genomic_00409	/GCA_000010425.1_ASM1042v1_genomic_00846	/GCA_000737885.1_ASM73788v1_genomic_00877	/GCA_902386735.1_UHGG_MGYG-HGUT-02395_genomic_00916	/GCA_009832825.1_ASM983282v1_genomic_00874	/GCA_003856735.1_ASM385673v1_genomic_00935	/GCA_003429385.1_ASM342938v1_genomic_00858	/GCA_003030905.1_ASM303090v1_genomic_00920	/GCA_000817995.1_ASM81799v1_genomic_00916	/GCA_000021425.1_ASM2142v1_genomic_01366	/GCA_000277345.1_ASM27734v1_genomic_00771	/GCA_000414215.1_ASM41421v1_genomic_00773	/GCA_000471945.1_ASM47194v1_genomic_00813	/GCA_000695895.1_ASM69589v1_genomic_00772	/GCA_000816205.1_ASM81620v1_genomic_00776	/GCA_000817045.1_ASM81704v1_genomic_00773	/GCA_000818055.1_ASM81805v1_genomic_00772	/GCA_001688645.2_ASM168864v2_genomic_01510	/GCA_002220485.1_ASM222048v1_genomic_00774	/GCA_003390755.1_ASM339075v1_genomic_01171	/GCA_000022705.1_ASM2270v1_genomic_00772	/GCA_003428375.1_ASM342837v1_genomic_01046	/GCA_003606305.1_ASM360630v1_genomic_00771	/GCA_003671995.1_ASM367199v1_genomic_00790	/GCA_004135895.1_ASM413589v1_genomic_00772	/GCA_008041995.1_ASM804199v1_genomic_00718	/GCA_011770105.1_ASM1177010v1_genomic_00772	/GCA_902387355.1_UHGG_MGYG-HGUT-02459_genomic_00773	/GCA_000022965.1_ASM2296v1_genomic_00773	/GCA_000025245.1_ASM2524v1_genomic_01272	/GCA_000092765.1_ASM9276v1_genomic_00770	/GCA_000220885.1_ASM22088v1_genomic_00772	/GCA_000224965.2_ASM22496v2_genomic_00771	/GCA_000260715.1_ASM26071v1_genomic_00789	/GCA_000277325.1_ASM27732v1_genomic_00773	/GCA_000966445.2_ASM96644v2_genomic_01307
ruvB		Holliday junction ATP-dependent DNA helicase RuvB	144	144	1	1	27514				1004	1103	1070	/GCA_001263395.1_ASM126339v1_genomic_00454	/GCA_000010425.1_ASM1042v1_genomic_00865	/GCA_000737885.1_ASM73788v1_genomic_00896	/GCA_902386735.1_UHGG_MGYG-HGUT-02395_genomic_00935	/GCA_009832825.1_ASM983282v1_genomic_00893	/GCA_003856735.1_ASM385673v1_genomic_00954	/GCA_003429385.1_ASM342938v1_genomic_00877	/GCA_003030905.1_ASM303090v1_genomic_00939	/GCA_000817995.1_ASM81799v1_genomic_00935	/GCA_000021425.1_ASM2142v1_genomic_01409	/GCA_000277345.1_ASM27734v1_genomic_00813	/GCA_000414215.1_ASM41421v1_genomic_00815	/GCA_000471945.1_ASM47194v1_genomic_00860	/GCA_000695895.1_ASM69589v1_genomic_00814	/GCA_000816205.1_ASM81620v1_genomic_00818	/GCA_000817045.1_ASM81704v1_genomic_00815	/GCA_000818055.1_ASM81805v1_genomic_00814	/GCA_001688645.2_ASM168864v2_genomic_01466	/GCA_002220485.1_ASM222048v1_genomic_00816	/GCA_003390755.1_ASM339075v1_genomic_01213	/GCA_000022705.1_ASM2270v1_genomic_00814	/GCA_003428375.1_ASM342837v1_genomic_01004	/GCA_003606305.1_ASM360630v1_genomic_00813	/GCA_003671995.1_ASM367199v1_genomic_00834	/GCA_004135895.1_ASM413589v1_genomic_00814	/GCA_008041995.1_ASM804199v1_genomic_00760	/GCA_011770105.1_ASM1177010v1_genomic_00814	/GCA_902387355.1_UHGG_MGYG-HGUT-02459_genomic_00815	/GCA_000022965.1_ASM2296v1_genomic_00815	/GCA_000025245.1_ASM2524v1_genomic_01314	/GCA_000092765.1_ASM9276v1_genomic_00812	/GCA_000220885.1_ASM22088v1_genomic_00814	/GCA_000224965.2_ASM22496v2_genomic_00813	/GCA_000260715.1_ASM26071v1_genomic_00833	/GCA_000277325.1_ASM27732v1_genomic_00815	/GCA_000966445.2_ASM96644v2_genomic_01269
glnQ_3		Glutamine transport ATP-binding protein GlnQ	144	144	1	1	14063				758	1055	820	/GCA_001263395.1_ASM126339v1_genomic_00558	/GCA_000010425.1_ASM1042v1_genomic_00624	/GCA_000737885.1_ASM73788v1_genomic_00627	/GCA_902386735.1_UHGG_MGYG-HGUT-02395_genomic_00623	/GCA_009832825.1_ASM983282v1_genomic_00625	/GCA_003856735.1_ASM385673v1_genomic_00636	/GCA_003429385.1_ASM342938v1_genomic_00611	/GCA_003030905.1_ASM303090v1_genomic_00620	/GCA_000817995.1_ASM81799v1_genomic_00623	/GCA_000021425.1_ASM2142v1_genomic_01262	/GCA_000277345.1_ASM27734v1_genomic_00666	/GCA_000414215.1_ASM41421v1_genomic_00668	/GCA_000471945.1_ASM47194v1_genomic_00692	/GCA_000695895.1_ASM69589v1_genomic_00667	/GCA_000816205.1_ASM81620v1_genomic_00670	/GCA_000817045.1_ASM81704v1_genomic_00667	/GCA_000818055.1_ASM81805v1_genomic_00667	/GCA_001688645.2_ASM168864v2_genomic_01613	/GCA_002220485.1_ASM222048v1_genomic_00669	/GCA_003390755.1_ASM339075v1_genomic_01065	/GCA_000022705.1_ASM2270v1_genomic_00667	/GCA_003428375.1_ASM342837v1_genomic_01151	/GCA_003606305.1_ASM360630v1_genomic_00666	/GCA_003671995.1_ASM367199v1_genomic_00689	/GCA_004135895.1_ASM413589v1_genomic_00667	/GCA_008041995.1_ASM804199v1_genomic_00613	/GCA_011770105.1_ASM1177010v1_genomic_00667	/GCA_902387355.1_UHGG_MGYG-HGUT-02459_genomic_00667	/GCA_000022965.1_ASM2296v1_genomic_00669	/GCA_000025245.1_ASM2524v1_genomic_01166	/GCA_000092765.1_ASM9276v1_genomic_00665	/GCA_000220885.1_ASM22088v1_genomic_00667	/GCA_000224965.2_ASM22496v2_genomic_00666	/GCA_000260715.1_ASM26071v1_genomic_00687	/GCA_000277325.1_ASM27732v1_genomic_00668	/GCA_000966445.2_ASM96644v2_genomic_00875
group_815		hypothetical protein	144	144	1	1	479				125	293	291	/GCA_001263395.1_ASM126339v1_genomic_00564	/GCA_000010425.1_ASM1042v1_genomic_01088	/GCA_000737885.1_ASM73788v1_genomic_01111	/GCA_902386735.1_UHGG_MGYG-HGUT-02395_genomic_01152	/GCA_009832825.1_ASM983282v1_genomic_01471	/GCA_003856735.1_ASM385673v1_genomic_01255	/GCA_003429385.1_ASM342938v1_genomic_01161	/GCA_003030905.1_ASM303090v1_genomic_01278	/GCA_000817995.1_ASM81799v1_genomic_01152	/GCA_000021425.1_ASM2142v1_genomic_01013	/GCA_000277345.1_ASM27734v1_genomic_01087	/GCA_000414215.1_ASM41421v1_genomic_01089	/GCA_000471945.1_ASM47194v1_genomic_01130	/GCA_000695895.1_ASM69589v1_genomic_01088	/GCA_000816205.1_ASM81620v1_genomic_01092	/GCA_000817045.1_ASM81704v1_genomic_01089	/GCA_000818055.1_ASM81805v1_genomic_01088	/GCA_001688645.2_ASM168864v2_genomic_01204	/GCA_002220485.1_ASM222048v1_genomic_01090	/GCA_003390755.1_ASM339075v1_genomic_01493	/GCA_000022705.1_ASM2270v1_genomic_01088	/GCA_003428375.1_ASM342837v1_genomic_00731	/GCA_003606305.1_ASM360630v1_genomic_01087	/GCA_003671995.1_ASM367199v1_genomic_01106	/GCA_004135895.1_ASM413589v1_genomic_01088	/GCA_008041995.1_ASM804199v1_genomic_01034	/GCA_011770105.1_ASM1177010v1_genomic_01088	/GCA_902387355.1_UHGG_MGYG-HGUT-02459_genomic_01089	/GCA_000022965.1_ASM2296v1_genomic_01091	/GCA_000025245.1_ASM2524v1_genomic_01590	/GCA_000092765.1_ASM9276v1_genomic_01086	/GCA_000220885.1_ASM22088v1_genomic_01089	/GCA_000224965.2_ASM22496v2_genomic_01087	/GCA_000260715.1_ASM26071v1_genomic_01105	/GCA_000277325.1_ASM27732v1_genomic_01089	/GCA_000966445.2_ASM96644v2_genomic_01107
rpoD		RNA polymerase sigma factor RpoD	144	144	1	1	29089				1373	1595	1435	/GCA_001263395.1_ASM126339v1_genomic_00570	/GCA_000010425.1_ASM1042v1_genomic_01095	/GCA_000737885.1_ASM73788v1_genomic_01118	/GCA_902386735.1_UHGG_MGYG-HGUT-02395_genomic_01159	/GCA_009832825.1_ASM983282v1_genomic_01478	/GCA_003856735.1_ASM385673v1_genomic_01262	/GCA_003429385.1_ASM342938v1_genomic_01168	/GCA_003030905.1_ASM303090v1_genomic_01285	/GCA_000817995.1_ASM81799v1_genomic_01159	/GCA_000021425.1_ASM2142v1_genomic_01001	/GCA_000277345.1_ASM27734v1_genomic_01098	/GCA_000414215.1_ASM41421v1_genomic_01100	/GCA_000471945.1_ASM47194v1_genomic_01141	/GCA_000695895.1_ASM69589v1_genomic_01099	/GCA_000816205.1_ASM81620v1_genomic_01103	/GCA_000817045.1_ASM81704v1_genomic_01100	/GCA_000818055.1_ASM81805v1_genomic_01099	/GCA_001688645.2_ASM168864v2_genomic_01194	/GCA_002220485.1_ASM222048v1_genomic_01101	/GCA_003390755.1_ASM339075v1_genomic_01504	/GCA_000022705.1_ASM2270v1_genomic_01099	/GCA_003428375.1_ASM342837v1_genomic_00720	/GCA_003606305.1_ASM360630v1_genomic_01098	/GCA_003671995.1_ASM367199v1_genomic_01116	/GCA_004135895.1_ASM413589v1_genomic_01099	/GCA_008041995.1_ASM804199v1_genomic_01045	/GCA_011770105.1_ASM1177010v1_genomic_01099	/GCA_902387355.1_UHGG_MGYG-HGUT-02459_genomic_01100	/GCA_000022965.1_ASM2296v1_genomic_01102	/GCA_000025245.1_ASM2524v1_genomic_01601	/GCA_000092765.1_ASM9276v1_genomic_01097	/GCA_000220885.1_ASM22088v1_genomic_01100	/GCA_000224965.2_ASM22496v2_genomic_01098	/GCA_000260715.1_ASM26071v1_genomic_01115	/GCA_000277325.1_ASM27732v1_genomic_01100	/GCA_000966445.2_ASM96644v2_genomic_01089
group_818		hypothetical protein	144	144	1	1	23620				620	683	628	/GCA_001263395.1_ASM126339v1_genomic_01051	/GCA_000010425.1_ASM1042v1_genomic_00157	/GCA_000737885.1_ASM73788v1_genomic_00160	/GCA_902386735.1_UHGG_MGYG-HGUT-02395_genomic_00165	/GCA_009832825.1_ASM983282v1_genomic_00155	/GCA_003856735.1_ASM385673v1_genomic_00165	/GCA_003429385.1_ASM342938v1_genomic_00143	/GCA_003030905.1_ASM303090v1_genomic_00159	/GCA_000817995.1_ASM81799v1_genomic_00165	/GCA_000021425.1_ASM2142v1_genomic_00213	/GCA_000277345.1_ASM27734v1_genomic_00212	/GCA_000414215.1_ASM41421v1_genomic_00212	/GCA_000471945.1_ASM47194v1_genomic_00228	/GCA_000695895.1_ASM69589v1_genomic_00212	/GCA_000816205.1_ASM81620v1_genomic_00214	/GCA_000817045.1_ASM81704v1_genomic_00212	/GCA_000818055.1_ASM81805v1_genomic_00212	/GCA_001688645.2_ASM168864v2_genomic_00394	/GCA_002220485.1_ASM222048v1_genomic_00213	/GCA_003390755.1_ASM339075v1_genomic_00600	/GCA_000022705.1_ASM2270v1_genomic_00212	/GCA_003428375.1_ASM342837v1_genomic_01604	/GCA_003606305.1_ASM360630v1_genomic_00212	/GCA_003671995.1_ASM367199v1_genomic_00228	/GCA_004135895.1_ASM413589v1_genomic_00212	/GCA_008041995.1_ASM804199v1_genomic_00159	/GCA_011770105.1_ASM1177010v1_genomic_00212	/GCA_902387355.1_UHGG_MGYG-HGUT-02459_genomic_00212	/GCA_000022965.1_ASM2296v1_genomic_00213	/GCA_000025245.1_ASM2524v1_genomic_00710	/GCA_000092765.1_ASM9276v1_genomic_00211	/GCA_000220885.1_ASM22088v1_genomic_00212	/GCA_000224965.2_ASM22496v2_genomic_00212	/GCA_000260715.1_ASM26071v1_genomic_00227	/GCA_000277325.1_ASM27732v1_genomic_00212	/GCA_000966445.2_ASM96644v2_genomic_00187
group_822		hypothetical protein	144	144	1	1	23383				215	263	224	/GCA_001263395.1_ASM126339v1_genomic_01230	/GCA_000010425.1_ASM1042v1_genomic_00036	/GCA_000737885.1_ASM73788v1_genomic_00024	/GCA_902386735.1_UHGG_MGYG-HGUT-02395_genomic_00026	/GCA_009832825.1_ASM983282v1_genomic_00024	/GCA_003856735.1_ASM385673v1_genomic_00024	/GCA_003429385.1_ASM342938v1_genomic_00025	/GCA_003030905.1_ASM303090v1_genomic_00034	/GCA_000817995.1_ASM81799v1_genomic_00026	/GCA_000021425.1_ASM2142v1_genomic_00072	/GCA_000277345.1_ASM27734v1_genomic_00072	/GCA_000414215.1_ASM41421v1_genomic_00072	/GCA_000471945.1_ASM47194v1_genomic_00066	/GCA_000695895.1_ASM69589v1_genomic_00072	/GCA_000816205.1_ASM81620v1_genomic_00074	/GCA_000817045.1_ASM81704v1_genomic_00072	/GCA_000818055.1_ASM81805v1_genomic_00072	/GCA_001688645.2_ASM168864v2_genomic_00543	/GCA_002220485.1_ASM222048v1_genomic_00072	/GCA_003390755.1_ASM339075v1_genomic_00459	/GCA_000022705.1_ASM2270v1_genomic_00072	/GCA_003428375.1_ASM342837v1_genomic_00120	/GCA_003606305.1_ASM360630v1_genomic_00072	/GCA_003671995.1_ASM367199v1_genomic_00079	/GCA_004135895.1_ASM413589v1_genomic_00072	/GCA_008041995.1_ASM804199v1_genomic_00020	/GCA_011770105.1_ASM1177010v1_genomic_00072	/GCA_902387355.1_UHGG_MGYG-HGUT-02459_genomic_00072	/GCA_000022965.1_ASM2296v1_genomic_00073	/GCA_000025245.1_ASM2524v1_genomic_00571	/GCA_000092765.1_ASM9276v1_genomic_00072	/GCA_000220885.1_ASM22088v1_genomic_00072	/GCA_000224965.2_ASM22496v2_genomic_00072	/GCA_000260715.1_ASM26071v1_genomic_00078	/GCA_000277325.1_ASM27732v1_genomic_00072	/GCA_000966445.2_ASM96644v2_genomic_00358
rpe		Ribulose-phosphate 3-epimerase	144	144	1	1	27963				449	728	666	/GCA_001263395.1_ASM126339v1_genomic_00411	/GCA_000010425.1_ASM1042v1_genomic_00853	/GCA_000737885.1_ASM73788v1_genomic_00884	/GCA_902386735.1_UHGG_MGYG-HGUT-02395_genomic_00923	/GCA_009832825.1_ASM983282v1_genomic_00881	/GCA_003856735.1_ASM385673v1_genomic_00942	/GCA_003429385.1_ASM342938v1_genomic_00865	/GCA_003030905.1_ASM303090v1_genomic_00927	/GCA_000817995.1_ASM81799v1_genomic_00923	/GCA_000021425.1_ASM2142v1_genomic_01379	/GCA_000277345.1_ASM27734v1_genomic_00784	/GCA_000414215.1_ASM41421v1_genomic_00786	/GCA_000471945.1_ASM47194v1_genomic_00827	/GCA_000695895.1_ASM69589v1_genomic_00785	/GCA_000816205.1_ASM81620v1_genomic_00789	/GCA_000817045.1_ASM81704v1_genomic_00786	/GCA_000818055.1_ASM81805v1_genomic_00785	/GCA_001688645.2_ASM168864v2_genomic_01495	/GCA_002220485.1_ASM222048v1_genomic_00787	/GCA_003390755.1_ASM339075v1_genomic_01184	/GCA_000022705.1_ASM2270v1_genomic_00785	/GCA_003428375.1_ASM342837v1_genomic_01033	/GCA_003606305.1_ASM360630v1_genomic_00784	/GCA_003671995.1_ASM367199v1_genomic_00805	/GCA_004135895.1_ASM413589v1_genomic_00785	/GCA_008041995.1_ASM804199v1_genomic_00731	/GCA_011770105.1_ASM1177010v1_genomic_00785	/GCA_902387355.1_UHGG_MGYG-HGUT-02459_genomic_00786	/GCA_000022965.1_ASM2296v1_genomic_00786	/GCA_000025245.1_ASM2524v1_genomic_01285	/GCA_000092765.1_ASM9276v1_genomic_00783	/GCA_000220885.1_ASM22088v1_genomic_00785	/GCA_000224965.2_ASM22496v2_genomic_00784	/GCA_000260715.1_ASM26071v1_genomic_00804	/GCA_000277325.1_ASM27732v1_genomic_00786	/GCA_000966445.2_ASM96644v2_genomic_01300
ruvC		Crossover junction endodeoxyribonuclease RuvC	144	144	1	1	27495				398	584	580	/GCA_001263395.1_ASM126339v1_genomic_00456	/GCA_000010425.1_ASM1042v1_genomic_00863	/GCA_000737885.1_ASM73788v1_genomic_00894	/GCA_902386735.1_UHGG_MGYG-HGUT-02395_genomic_00933	/GCA_009832825.1_ASM983282v1_genomic_00891	/GCA_003856735.1_ASM385673v1_genomic_00952	/GCA_003429385.1_ASM342938v1_genomic_00875	/GCA_003030905.1_ASM303090v1_genomic_00937	/GCA_000817995.1_ASM81799v1_genomic_00933	/GCA_000021425.1_ASM2142v1_genomic_01411	/GCA_000277345.1_ASM27734v1_genomic_00815	/GCA_000414215.1_ASM41421v1_genomic_00817	/GCA_000471945.1_ASM47194v1_genomic_00862	/GCA_000695895.1_ASM69589v1_genomic_00816	/GCA_000816205.1_ASM81620v1_genomic_00820	/GCA_000817045.1_ASM81704v1_genomic_00817	/GCA_000818055.1_ASM81805v1_genomic_00816	/GCA_001688645.2_ASM168864v2_genomic_01464	/GCA_002220485.1_ASM222048v1_genomic_00818	/GCA_003390755.1_ASM339075v1_genomic_01215	/GCA_000022705.1_ASM2270v1_genomic_00816	/GCA_003428375.1_ASM342837v1_genomic_01002	/GCA_003606305.1_ASM360630v1_genomic_00815	/GCA_003671995.1_ASM367199v1_genomic_00836	/GCA_004135895.1_ASM413589v1_genomic_00816	/GCA_008041995.1_ASM804199v1_genomic_00762	/GCA_011770105.1_ASM1177010v1_genomic_00816	/GCA_902387355.1_UHGG_MGYG-HGUT-02459_genomic_00817	/GCA_000022965.1_ASM2296v1_genomic_00817	/GCA_000025245.1_ASM2524v1_genomic_01316	/GCA_000092765.1_ASM9276v1_genomic_00814	/GCA_000220885.1_ASM22088v1_genomic_00816	/GCA_000224965.2_ASM22496v2_genomic_00815	/GCA_000260715.1_ASM26071v1_genomic_00835	/GCA_000277325.1_ASM27732v1_genomic_00817	/GCA_000966445.2_ASM96644v2_genomic_01267
pflB		Formate acetyltransferase 1	144	144	1	1	15060				1505	2378	2369	/GCA_001263395.1_ASM126339v1_genomic_00535	/GCA_000010425.1_ASM1042v1_genomic_01076	/GCA_000737885.1_ASM73788v1_genomic_01099	/GCA_902386735.1_UHGG_MGYG-HGUT-02395_genomic_01138	/GCA_009832825.1_ASM983282v1_genomic_01389	/GCA_003856735.1_ASM385673v1_genomic_01184	/GCA_003429385.1_ASM342938v1_genomic_01075	/GCA_003030905.1_ASM303090v1_genomic_01215	/GCA_000817995.1_ASM81799v1_genomic_01138	/GCA_000021425.1_ASM2142v1_genomic_01024	/GCA_000277345.1_ASM27734v1_genomic_01077	/GCA_000414215.1_ASM41421v1_genomic_01079	/GCA_000471945.1_ASM47194v1_genomic_01120	/GCA_000695895.1_ASM69589v1_genomic_01078	/GCA_000816205.1_ASM81620v1_genomic_01082	/GCA_000817045.1_ASM81704v1_genomic_01079	/GCA_000818055.1_ASM81805v1_genomic_01078	/GCA_001688645.2_ASM168864v2_genomic_01214	/GCA_002220485.1_ASM222048v1_genomic_01080	/GCA_003390755.1_ASM339075v1_genomic_01482	/GCA_000022705.1_ASM2270v1_genomic_01078	/GCA_003428375.1_ASM342837v1_genomic_00741	/GCA_003606305.1_ASM360630v1_genomic_01077	/GCA_003671995.1_ASM367199v1_genomic_01096	/GCA_004135895.1_ASM413589v1_genomic_01078	/GCA_008041995.1_ASM804199v1_genomic_01024	/GCA_011770105.1_ASM1177010v1_genomic_01078	/GCA_902387355.1_UHGG_MGYG-HGUT-02459_genomic_01079	/GCA_000022965.1_ASM2296v1_genomic_01080	/GCA_000025245.1_ASM2524v1_genomic_01580	/GCA_000092765.1_ASM9276v1_genomic_01076	/GCA_000220885.1_ASM22088v1_genomic_01078	/GCA_000224965.2_ASM22496v2_genomic_01077	/GCA_000260715.1_ASM26071v1_genomic_01095	/GCA_000277325.1_ASM27732v1_genomic_01079	/GCA_000966445.2_ASM96644v2_genomic_01122
lacR_2		Lactose phosphotransferase system repressor	144	144	1	1	8872				704	980	765	/GCA_001263395.1_ASM126339v1_genomic_00067	/GCA_000010425.1_ASM1042v1_genomic_01435	/GCA_000737885.1_ASM73788v1_genomic_01448	/GCA_902386735.1_UHGG_MGYG-HGUT-02395_genomic_01452	/GCA_009832825.1_ASM983282v1_genomic_01765	/GCA_003856735.1_ASM385673v1_genomic_01541	/GCA_003429385.1_ASM342938v1_genomic_01512	/GCA_003030905.1_ASM303090v1_genomic_01541	/GCA_000817995.1_ASM81799v1_genomic_01452	/GCA_000021425.1_ASM2142v1_genomic_00588	/GCA_000277345.1_ASM27734v1_genomic_01353	/GCA_000414215.1_ASM41421v1_genomic_01355	/GCA_000471945.1_ASM47194v1_genomic_01389	/GCA_000695895.1_ASM69589v1_genomic_01351	/GCA_000816205.1_ASM81620v1_genomic_01358	/GCA_000817045.1_ASM81704v1_genomic_01358	/GCA_000818055.1_ASM81805v1_genomic_01354	/GCA_001688645.2_ASM168864v2_genomic_00951	/GCA_002220485.1_ASM222048v1_genomic_01359	/GCA_003390755.1_ASM339075v1_genomic_00113	/GCA_000022705.1_ASM2270v1_genomic_01354	/GCA_003428375.1_ASM342837v1_genomic_00462	/GCA_003606305.1_ASM360630v1_genomic_01359	/GCA_003671995.1_ASM367199v1_genomic_01355	/GCA_004135895.1_ASM413589v1_genomic_01357	/GCA_008041995.1_ASM804199v1_genomic_01303	/GCA_011770105.1_ASM1177010v1_genomic_01357	/GCA_902387355.1_UHGG_MGYG-HGUT-02459_genomic_01358	/GCA_000022965.1_ASM2296v1_genomic_01357	/GCA_000025245.1_ASM2524v1_genomic_00229	/GCA_000092765.1_ASM9276v1_genomic_01355	/GCA_000220885.1_ASM22088v1_genomic_01358	/GCA_000224965.2_ASM22496v2_genomic_01353	/GCA_000260715.1_ASM26071v1_genomic_01354	/GCA_000277325.1_ASM27732v1_genomic_01355	/GCA_000966445.2_ASM96644v2_genomic_00064
pyk		Pyruvate kinase	144	144	1	1	11948				1184	1598	1445	/GCA_001263395.1_ASM126339v1_genomic_00320	/GCA_000010425.1_ASM1042v1_genomic_00727	/GCA_000737885.1_ASM73788v1_genomic_00757	/GCA_902386735.1_UHGG_MGYG-HGUT-02395_genomic_00739	/GCA_009832825.1_ASM983282v1_genomic_00757	/GCA_003856735.1_ASM385673v1_genomic_00818	/GCA_003429385.1_ASM342938v1_genomic_00741	/GCA_003030905.1_ASM303090v1_genomic_00801	/GCA_000817995.1_ASM81799v1_genomic_00739	/GCA_000021425.1_ASM2142v1_genomic_01576	/GCA_000277345.1_ASM27734v1_genomic_00978	/GCA_000414215.1_ASM41421v1_genomic_00980	/GCA_000471945.1_ASM47194v1_genomic_01019	/GCA_000695895.1_ASM69589v1_genomic_00979	/GCA_000816205.1_ASM81620v1_genomic_00983	/GCA_000817045.1_ASM81704v1_genomic_00980	/GCA_000818055.1_ASM81805v1_genomic_00979	/GCA_001688645.2_ASM168864v2_genomic_01311	/GCA_002220485.1_ASM222048v1_genomic_00981	/GCA_003390755.1_ASM339075v1_genomic_01380	/GCA_000022705.1_ASM2270v1_genomic_00979	/GCA_003428375.1_ASM342837v1_genomic_00839	/GCA_003606305.1_ASM360630v1_genomic_00978	/GCA_003671995.1_ASM367199v1_genomic_00999	/GCA_004135895.1_ASM413589v1_genomic_00979	/GCA_008041995.1_ASM804199v1_genomic_00925	/GCA_011770105.1_ASM1177010v1_genomic_00979	/GCA_902387355.1_UHGG_MGYG-HGUT-02459_genomic_00980	/GCA_000022965.1_ASM2296v1_genomic_00981	/GCA_000025245.1_ASM2524v1_genomic_01480	/GCA_000092765.1_ASM9276v1_genomic_00977	/GCA_000220885.1_ASM22088v1_genomic_00979	/GCA_000224965.2_ASM22496v2_genomic_00978	/GCA_000260715.1_ASM26071v1_genomic_00998	/GCA_000277325.1_ASM27732v1_genomic_00980	/GCA_000966445.2_ASM96644v2_genomic_01484
recA		Protein RecA	144	144	1	1	28933				1136	1193	1174	/GCA_001263395.1_ASM126339v1_genomic_00579	/GCA_000010425.1_ASM1042v1_genomic_01107	/GCA_000737885.1_ASM73788v1_genomic_01130	/GCA_902386735.1_UHGG_MGYG-HGUT-02395_genomic_01171	/GCA_009832825.1_ASM983282v1_genomic_01490	/GCA_003856735.1_ASM385673v1_genomic_01274	/GCA_003429385.1_ASM342938v1_genomic_01180	/GCA_003030905.1_ASM303090v1_genomic_01297	/GCA_000817995.1_ASM81799v1_genomic_01171	/GCA_000021425.1_ASM2142v1_genomic_00990	/GCA_000277345.1_ASM27734v1_genomic_01109	/GCA_000414215.1_ASM41421v1_genomic_01111	/GCA_000471945.1_ASM47194v1_genomic_01152	/GCA_000695895.1_ASM69589v1_genomic_01110	/GCA_000816205.1_ASM81620v1_genomic_01114	/GCA_000817045.1_ASM81704v1_genomic_01111	/GCA_000818055.1_ASM81805v1_genomic_01110	/GCA_001688645.2_ASM168864v2_genomic_01183	/GCA_002220485.1_ASM222048v1_genomic_01112	/GCA_003390755.1_ASM339075v1_genomic_01515	/GCA_000022705.1_ASM2270v1_genomic_01110	/GCA_003428375.1_ASM342837v1_genomic_00709	/GCA_003606305.1_ASM360630v1_genomic_01109	/GCA_003671995.1_ASM367199v1_genomic_01127	/GCA_004135895.1_ASM413589v1_genomic_01110	/GCA_008041995.1_ASM804199v1_genomic_01056	/GCA_011770105.1_ASM1177010v1_genomic_01110	/GCA_902387355.1_UHGG_MGYG-HGUT-02459_genomic_01111	/GCA_000022965.1_ASM2296v1_genomic_01113	/GCA_000025245.1_ASM2524v1_genomic_01612	/GCA_000092765.1_ASM9276v1_genomic_01108	/GCA_000220885.1_ASM22088v1_genomic_01111	/GCA_000224965.2_ASM22496v2_genomic_01109	/GCA_000260715.1_ASM26071v1_genomic_01126	/GCA_000277325.1_ASM27732v1_genomic_01111	/GCA_000966445.2_ASM96644v2_genomic_01078
tcrX		putative transcriptional regulatory protein TcrX	144	144	1	1	14039				569	776	736	/GCA_001263395.1_ASM126339v1_genomic_00704	/GCA_000010425.1_ASM1042v1_genomic_00613	/GCA_000737885.1_ASM73788v1_genomic_00616	/GCA_902386735.1_UHGG_MGYG-HGUT-02395_genomic_00612	/GCA_009832825.1_ASM983282v1_genomic_00614	/GCA_003856735.1_ASM385673v1_genomic_00625	/GCA_003429385.1_ASM342938v1_genomic_00600	/GCA_003030905.1_ASM303090v1_genomic_00609	/GCA_000817995.1_ASM81799v1_genomic_00612	/GCA_000021425.1_ASM2142v1_genomic_01249	/GCA_000277345.1_ASM27734v1_genomic_00655	/GCA_000414215.1_ASM41421v1_genomic_00657	/GCA_000471945.1_ASM47194v1_genomic_00681	/GCA_000695895.1_ASM69589v1_genomic_00656	/GCA_000816205.1_ASM81620v1_genomic_00659	/GCA_000817045.1_ASM81704v1_genomic_00656	/GCA_000818055.1_ASM81805v1_genomic_00656	/GCA_001688645.2_ASM168864v2_genomic_01624	/GCA_002220485.1_ASM222048v1_genomic_00658	/GCA_003390755.1_ASM339075v1_genomic_01054	/GCA_000022705.1_ASM2270v1_genomic_00656	/GCA_003428375.1_ASM342837v1_genomic_01162	/GCA_003606305.1_ASM360630v1_genomic_00655	/GCA_003671995.1_ASM367199v1_genomic_00678	/GCA_004135895.1_ASM413589v1_genomic_00656	/GCA_008041995.1_ASM804199v1_genomic_00602	/GCA_011770105.1_ASM1177010v1_genomic_00656	/GCA_902387355.1_UHGG_MGYG-HGUT-02459_genomic_00656	/GCA_000022965.1_ASM2296v1_genomic_00658	/GCA_000025245.1_ASM2524v1_genomic_01155	/GCA_000092765.1_ASM9276v1_genomic_00654	/GCA_000220885.1_ASM22088v1_genomic_00656	/GCA_000224965.2_ASM22496v2_genomic_00655	/GCA_000260715.1_ASM26071v1_genomic_00676	/GCA_000277325.1_ASM27732v1_genomic_00657	/GCA_000966445.2_ASM96644v2_genomic_00280
thyA		Thymidylate synthase ThyA	144	144	1	1	3194				800	911	869	/GCA_001263395.1_ASM126339v1_genomic_00901	/GCA_000010425.1_ASM1042v1_genomic_00416	/GCA_000737885.1_ASM73788v1_genomic_00415	/GCA_902386735.1_UHGG_MGYG-HGUT-02395_genomic_00420	/GCA_009832825.1_ASM983282v1_genomic_00420	/GCA_003856735.1_ASM385673v1_genomic_00423	/GCA_003429385.1_ASM342938v1_genomic_00398	/GCA_003030905.1_ASM303090v1_genomic_00420	/GCA_000817995.1_ASM81799v1_genomic_00420	/GCA_000021425.1_ASM2142v1_genomic_00456	/GCA_000277345.1_ASM27734v1_genomic_00456	/GCA_000414215.1_ASM41421v1_genomic_00456	/GCA_000471945.1_ASM47194v1_genomic_00475	/GCA_000695895.1_ASM69589v1_genomic_00456	/GCA_000816205.1_ASM81620v1_genomic_00459	/GCA_000817045.1_ASM81704v1_genomic_00456	/GCA_000818055.1_ASM81805v1_genomic_00456	/GCA_001688645.2_ASM168864v2_genomic_00134	/GCA_002220485.1_ASM222048v1_genomic_00458	/GCA_003390755.1_ASM339075v1_genomic_00854	/GCA_000022705.1_ASM2270v1_genomic_00456	/GCA_003428375.1_ASM342837v1_genomic_01360	/GCA_003606305.1_ASM360630v1_genomic_00456	/GCA_003671995.1_ASM367199v1_genomic_00492	/GCA_004135895.1_ASM413589v1_genomic_00456	/GCA_008041995.1_ASM804199v1_genomic_00403	/GCA_011770105.1_ASM1177010v1_genomic_00456	/GCA_902387355.1_UHGG_MGYG-HGUT-02459_genomic_00456	/GCA_000022965.1_ASM2296v1_genomic_00457	/GCA_000025245.1_ASM2524v1_genomic_00954	/GCA_000092765.1_ASM9276v1_genomic_00455	/GCA_000220885.1_ASM22088v1_genomic_00456	/GCA_000224965.2_ASM22496v2_genomic_00456	/GCA_000260715.1_ASM26071v1_genomic_00491	/GCA_000277325.1_ASM27732v1_genomic_00456	/GCA_000966445.2_ASM96644v2_genomic_00091
rplK		50S ribosomal protein L11	143	143	1	1	25451				278	623	433	/GCA_001263395.1_ASM126339v1_genomic_01009	/GCA_000010425.1_ASM1042v1_genomic_00267	/GCA_000737885.1_ASM73788v1_genomic_00268	/GCA_902386735.1_UHGG_MGYG-HGUT-02395_genomic_00272	/GCA_009832825.1_ASM983282v1_genomic_00266	/GCA_003856735.1_ASM385673v1_genomic_00275	/GCA_003429385.1_ASM342938v1_genomic_00250	/GCA_003030905.1_ASM303090v1_genomic_00267	/GCA_000817995.1_ASM81799v1_genomic_00272	/GCA_000021425.1_ASM2142v1_genomic_00308	/GCA_000277345.1_ASM27734v1_genomic_00307	/GCA_000414215.1_ASM41421v1_genomic_00307	/GCA_000471945.1_ASM47194v1_genomic_00321	/GCA_000695895.1_ASM69589v1_genomic_00307	/GCA_000816205.1_ASM81620v1_genomic_00310	/GCA_000817045.1_ASM81704v1_genomic_00307	/GCA_000818055.1_ASM81805v1_genomic_00307	/GCA_001688645.2_ASM168864v2_genomic_00296	/GCA_002220485.1_ASM222048v1_genomic_00308	/GCA_003390755.1_ASM339075v1_genomic_00695	/GCA_000022705.1_ASM2270v1_genomic_00307	/GCA_003428375.1_ASM342837v1_genomic_01509	/GCA_003606305.1_ASM360630v1_genomic_00307	/GCA_003671995.1_ASM367199v1_genomic_00329	/GCA_004135895.1_ASM413589v1_genomic_00307	/GCA_008041995.1_ASM804199v1_genomic_00254	/GCA_011770105.1_ASM1177010v1_genomic_00307	/GCA_902387355.1_UHGG_MGYG-HGUT-02459_genomic_00307	/GCA_000022965.1_ASM2296v1_genomic_00308	/GCA_000025245.1_ASM2524v1_genomic_00805	/GCA_000092765.1_ASM9276v1_genomic_00306	/GCA_000220885.1_ASM22088v1_genomic_00307	/GCA_000224965.2_ASM22496v2_genomic_00307	/GCA_000260715.1_ASM26071v1_genomic_00328	/GCA_000277325.1_ASM27732v1_genomic_00307	/GCA_000966445.2_ASM96644v2_genomic_00555
gdh		NADP-specific glutamate dehydrogenase	143	143	1	1	7243				1346	1391	1346		/GCA_000010425.1_ASM1042v1_genomic_00008	/GCA_000737885.1_ASM73788v1_genomic_00008	/GCA_902386735.1_UHGG_MGYG-HGUT-02395_genomic_00010	/GCA_009832825.1_ASM983282v1_genomic_00008	/GCA_003856735.1_ASM385673v1_genomic_00008	/GCA_003429385.1_ASM342938v1_genomic_00008	/GCA_003030905.1_ASM303090v1_genomic_00012	/GCA_000817995.1_ASM81799v1_genomic_00010	/GCA_000021425.1_ASM2142v1_genomic_00010	/GCA_000277345.1_ASM27734v1_genomic_00010	/GCA_000414215.1_ASM41421v1_genomic_00010	/GCA_000471945.1_ASM47194v1_genomic_00010	/GCA_000695895.1_ASM69589v1_genomic_00010	/GCA_000816205.1_ASM81620v1_genomic_00010	/GCA_000817045.1_ASM81704v1_genomic_00010	/GCA_000818055.1_ASM81805v1_genomic_00010	/GCA_001688645.2_ASM168864v2_genomic_00604	/GCA_002220485.1_ASM222048v1_genomic_00010	/GCA_003390755.1_ASM339075v1_genomic_00395	/GCA_000022705.1_ASM2270v1_genomic_00010	/GCA_003428375.1_ASM342837v1_genomic_00182	/GCA_003606305.1_ASM360630v1_genomic_00010	/GCA_003671995.1_ASM367199v1_genomic_00010	/GCA_004135895.1_ASM413589v1_genomic_00010	/GCA_008041995.1_ASM804199v1_genomic_01583	/GCA_011770105.1_ASM1177010v1_genomic_00010	/GCA_902387355.1_UHGG_MGYG-HGUT-02459_genomic_00010	/GCA_000022965.1_ASM2296v1_genomic_00010	/GCA_000025245.1_ASM2524v1_genomic_00509	/GCA_000092765.1_ASM9276v1_genomic_00010	/GCA_000220885.1_ASM22088v1_genomic_00010	/GCA_000224965.2_ASM22496v2_genomic_00010	/GCA_000260715.1_ASM26071v1_genomic_00010	/GCA_000277325.1_ASM27732v1_genomic_00010	/GCA_000966445.2_ASM96644v2_genomic_00390
rph		Ribonuclease PH	143	143	1	1	25619				731	776	762		/GCA_000010425.1_ASM1042v1_genomic_00246	/GCA_000737885.1_ASM73788v1_genomic_00247	/GCA_902386735.1_UHGG_MGYG-HGUT-02395_genomic_00251	/GCA_009832825.1_ASM983282v1_genomic_00245	/GCA_003856735.1_ASM385673v1_genomic_00254	/GCA_003429385.1_ASM342938v1_genomic_00229	/GCA_003030905.1_ASM303090v1_genomic_00246	/GCA_000817995.1_ASM81799v1_genomic_00251	/GCA_000021425.1_ASM2142v1_genomic_00284	/GCA_000277345.1_ASM27734v1_genomic_00283	/GCA_000414215.1_ASM41421v1_genomic_00283	/GCA_000471945.1_ASM47194v1_genomic_00296	/GCA_000695895.1_ASM69589v1_genomic_00283	/GCA_000816205.1_ASM81620v1_genomic_00286	/GCA_000817045.1_ASM81704v1_genomic_00283	/GCA_000818055.1_ASM81805v1_genomic_00283	/GCA_001688645.2_ASM168864v2_genomic_00320	/GCA_002220485.1_ASM222048v1_genomic_00284	/GCA_003390755.1_ASM339075v1_genomic_00671	/GCA_000022705.1_ASM2270v1_genomic_00283	/GCA_003428375.1_ASM342837v1_genomic_01533	/GCA_003606305.1_ASM360630v1_genomic_00283	/GCA_003671995.1_ASM367199v1_genomic_00303	/GCA_004135895.1_ASM413589v1_genomic_00283	/GCA_008041995.1_ASM804199v1_genomic_00230	/GCA_011770105.1_ASM1177010v1_genomic_00283	/GCA_902387355.1_UHGG_MGYG-HGUT-02459_genomic_00283	/GCA_000022965.1_ASM2296v1_genomic_00284	/GCA_000025245.1_ASM2524v1_genomic_00781	/GCA_000092765.1_ASM9276v1_genomic_00282	/GCA_000220885.1_ASM22088v1_genomic_00283	/GCA_000224965.2_ASM22496v2_genomic_00283	/GCA_000260715.1_ASM26071v1_genomic_00302	/GCA_000277325.1_ASM27732v1_genomic_00283	/GCA_000966445.2_ASM96644v2_genomic_00621
group_1072		hypothetical protein	143	143	1	1	20650				506	641	537		/GCA_000010425.1_ASM1042v1_genomic_01745	/GCA_000737885.1_ASM73788v1_genomic_01817	/GCA_902386735.1_UHGG_MGYG-HGUT-02395_genomic_01823	/GCA_009832825.1_ASM983282v1_genomic_02062	/GCA_003856735.1_ASM385673v1_genomic_01852	/GCA_003429385.1_ASM342938v1_genomic_01823	/GCA_003030905.1_ASM303090v1_genomic_01855	/GCA_000817995.1_ASM81799v1_genomic_01823	/GCA_000021425.1_ASM2142v1_genomic_01634	/GCA_000277345.1_ASM27734v1_genomic_01621	/GCA_000414215.1_ASM41421v1_genomic_01624	/GCA_000471945.1_ASM47194v1_genomic_01670	/GCA_000695895.1_ASM69589v1_genomic_01621	/GCA_000816205.1_ASM81620v1_genomic_01630	/GCA_000817045.1_ASM81704v1_genomic_01638	/GCA_000818055.1_ASM81805v1_genomic_01622	/GCA_001688645.2_ASM168864v2_genomic_00617	/GCA_002220485.1_ASM222048v1_genomic_01629	/GCA_003390755.1_ASM339075v1_genomic_00383	/GCA_000022705.1_ASM2270v1_genomic_01623	/GCA_003428375.1_ASM342837v1_genomic_00194	/GCA_003606305.1_ASM360630v1_genomic_01621	/GCA_003671995.1_ASM367199v1_genomic_01608	/GCA_004135895.1_ASM413589v1_genomic_01614	/GCA_008041995.1_ASM804199v1_genomic_01571	/GCA_011770105.1_ASM1177010v1_genomic_01620	/GCA_902387355.1_UHGG_MGYG-HGUT-02459_genomic_01638	/GCA_000022965.1_ASM2296v1_genomic_01625	/GCA_000025245.1_ASM2524v1_genomic_00497	/GCA_000092765.1_ASM9276v1_genomic_01623	/GCA_000220885.1_ASM22088v1_genomic_01625	/GCA_000224965.2_ASM22496v2_genomic_01621	/GCA_000260715.1_ASM26071v1_genomic_01606	/GCA_000277325.1_ASM27732v1_genomic_01623	/GCA_000966445.2_ASM96644v2_genomic_00407
rplS		50S ribosomal protein L19	143	143	1	1	25546				362	449	379		/GCA_000010425.1_ASM1042v1_genomic_00251	/GCA_000737885.1_ASM73788v1_genomic_00252	/GCA_902386735.1_UHGG_MGYG-HGUT-02395_genomic_00256	/GCA_009832825.1_ASM983282v1_genomic_00250	/GCA_003856735.1_ASM385673v1_genomic_00259	/GCA_003429385.1_ASM342938v1_genomic_00234	/GCA_003030905.1_ASM303090v1_genomic_00251	/GCA_000817995.1_ASM81799v1_genomic_00256	/GCA_000021425.1_ASM2142v1_genomic_00292	/GCA_000277345.1_ASM27734v1_genomic_00291	/GCA_000414215.1_ASM41421v1_genomic_00291	/GCA_000471945.1_ASM47194v1_genomic_00304	/GCA_000695895.1_ASM69589v1_genomic_00291	/GCA_000816205.1_ASM81620v1_genomic_00294	/GCA_000817045.1_ASM81704v1_genomic_00291	/GCA_000818055.1_ASM81805v1_genomic_00291	/GCA_001688645.2_ASM168864v2_genomic_00312	/GCA_002220485.1_ASM222048v1_genomic_00292	/GCA_003390755.1_ASM339075v1_genomic_00679	/GCA_000022705.1_ASM2270v1_genomic_00291	/GCA_003428375.1_ASM342837v1_genomic_01525	/GCA_003606305.1_ASM360630v1_genomic_00291	/GCA_003671995.1_ASM367199v1_genomic_00313	/GCA_004135895.1_ASM413589v1_genomic_00291	/GCA_008041995.1_ASM804199v1_genomic_00238	/GCA_011770105.1_ASM1177010v1_genomic_00291	/GCA_902387355.1_UHGG_MGYG-HGUT-02459_genomic_00291	/GCA_000022965.1_ASM2296v1_genomic_00292	/GCA_000025245.1_ASM2524v1_genomic_00789	/GCA_000092765.1_ASM9276v1_genomic_00290	/GCA_000220885.1_ASM22088v1_genomic_00291	/GCA_000224965.2_ASM22496v2_genomic_00291	/GCA_000260715.1_ASM26071v1_genomic_00312	/GCA_000277325.1_ASM27732v1_genomic_00291	/GCA_000966445.2_ASM96644v2_genomic_00628
carB		Carbamoyl-phosphate synthase large chain	143	143	1	1	28415				3374	3410	3387		/GCA_000010425.1_ASM1042v1_genomic_00581	/GCA_000737885.1_ASM73788v1_genomic_00584	/GCA_902386735.1_UHGG_MGYG-HGUT-02395_genomic_00580	/GCA_009832825.1_ASM983282v1_genomic_00582	/GCA_003856735.1_ASM385673v1_genomic_00593	/GCA_003429385.1_ASM342938v1_genomic_00568	/GCA_003030905.1_ASM303090v1_genomic_00577	/GCA_000817995.1_ASM81799v1_genomic_00580	/GCA_000021425.1_ASM2142v1_genomic_01216	/GCA_000277345.1_ASM27734v1_genomic_00622	/GCA_000414215.1_ASM41421v1_genomic_00623	/GCA_000471945.1_ASM47194v1_genomic_00648	/GCA_000695895.1_ASM69589v1_genomic_00623	/GCA_000816205.1_ASM81620v1_genomic_00626	/GCA_000817045.1_ASM81704v1_genomic_00623	/GCA_000818055.1_ASM81805v1_genomic_00623	/GCA_001688645.2_ASM168864v2_genomic_01658	/GCA_002220485.1_ASM222048v1_genomic_00625	/GCA_003390755.1_ASM339075v1_genomic_01021	/GCA_000022705.1_ASM2270v1_genomic_00623	/GCA_003428375.1_ASM342837v1_genomic_01195	/GCA_003606305.1_ASM360630v1_genomic_00622	/GCA_003671995.1_ASM367199v1_genomic_00645	/GCA_004135895.1_ASM413589v1_genomic_00623	/GCA_008041995.1_ASM804199v1_genomic_00569	/GCA_011770105.1_ASM1177010v1_genomic_00622	/GCA_902387355.1_UHGG_MGYG-HGUT-02459_genomic_00623	/GCA_000022965.1_ASM2296v1_genomic_00624	/GCA_000025245.1_ASM2524v1_genomic_01121	/GCA_000092765.1_ASM9276v1_genomic_00621	/GCA_000220885.1_ASM22088v1_genomic_00623	/GCA_000224965.2_ASM22496v2_genomic_00622	/GCA_000260715.1_ASM26071v1_genomic_00643	/GCA_000277325.1_ASM27732v1_genomic_00624	/GCA_000966445.2_ASM96644v2_genomic_00976
leuC		3-isopropylmalate dehydratase large subunit	143	143	1	1	24091				1403	1403	1403		/GCA_000010425.1_ASM1042v1_genomic_00196	/GCA_000737885.1_ASM73788v1_genomic_00196	/GCA_902386735.1_UHGG_MGYG-HGUT-02395_genomic_00201	/GCA_009832825.1_ASM983282v1_genomic_00191	/GCA_003856735.1_ASM385673v1_genomic_00201	/GCA_003429385.1_ASM342938v1_genomic_00179	/GCA_003030905.1_ASM303090v1_genomic_00195	/GCA_000817995.1_ASM81799v1_genomic_00201	/GCA_000021425.1_ASM2142v1_genomic_00239	/GCA_000277345.1_ASM27734v1_genomic_00238	/GCA_000414215.1_ASM41421v1_genomic_00238	/GCA_000471945.1_ASM47194v1_genomic_00252	/GCA_000695895.1_ASM69589v1_genomic_00238	/GCA_000816205.1_ASM81620v1_genomic_00241	/GCA_000817045.1_ASM81704v1_genomic_00238	/GCA_000818055.1_ASM81805v1_genomic_00238	/GCA_001688645.2_ASM168864v2_genomic_00366	/GCA_002220485.1_ASM222048v1_genomic_00239	/GCA_003390755.1_ASM339075v1_genomic_00626	/GCA_000022705.1_ASM2270v1_genomic_00238	/GCA_003428375.1_ASM342837v1_genomic_01578	/GCA_003606305.1_ASM360630v1_genomic_00238	/GCA_003671995.1_ASM367199v1_genomic_00255	/GCA_004135895.1_ASM413589v1_genomic_00238	/GCA_008041995.1_ASM804199v1_genomic_00185	/GCA_011770105.1_ASM1177010v1_genomic_00238	/GCA_902387355.1_UHGG_MGYG-HGUT-02459_genomic_00238	/GCA_000022965.1_ASM2296v1_genomic_00239	/GCA_000025245.1_ASM2524v1_genomic_00736	/GCA_000092765.1_ASM9276v1_genomic_00237	/GCA_000220885.1_ASM22088v1_genomic_00238	/GCA_000224965.2_ASM22496v2_genomic_00238	/GCA_000260715.1_ASM26071v1_genomic_00254	/GCA_000277325.1_ASM27732v1_genomic_00238	/GCA_000966445.2_ASM96644v2_genomic_00715
ispG		4-hydroxy-3-methylbut-2-en-1-yl diphosphate synthase (flavodoxin)	143	143	1	1	2664				1100	1352	1222		/GCA_000010425.1_ASM1042v1_genomic_01243	/GCA_000737885.1_ASM73788v1_genomic_01362	/GCA_902386735.1_UHGG_MGYG-HGUT-02395_genomic_01326	/GCA_009832825.1_ASM983282v1_genomic_01644	/GCA_003856735.1_ASM385673v1_genomic_01429	/GCA_003429385.1_ASM342938v1_genomic_01391	/GCA_003030905.1_ASM303090v1_genomic_01432	/GCA_000817995.1_ASM81799v1_genomic_01326	/GCA_000021425.1_ASM2142v1_genomic_00875	/GCA_000277345.1_ASM27734v1_genomic_01248	/GCA_000414215.1_ASM41421v1_genomic_01250	/GCA_000471945.1_ASM47194v1_genomic_01290	/GCA_000695895.1_ASM69589v1_genomic_01249	/GCA_000816205.1_ASM81620v1_genomic_01253	/GCA_000817045.1_ASM81704v1_genomic_01253	/GCA_000818055.1_ASM81805v1_genomic_01249	/GCA_001688645.2_ASM168864v2_genomic_01051	/GCA_002220485.1_ASM222048v1_genomic_01254	/GCA_003390755.1_ASM339075v1_genomic_00007	/GCA_000022705.1_ASM2270v1_genomic_01249	/GCA_003428375.1_ASM342837v1_genomic_00567	/GCA_003606305.1_ASM360630v1_genomic_01255	/GCA_003671995.1_ASM367199v1_genomic_01252	/GCA_004135895.1_ASM413589v1_genomic_01252	/GCA_008041995.1_ASM804199v1_genomic_01198	/GCA_011770105.1_ASM1177010v1_genomic_01253	/GCA_902387355.1_UHGG_MGYG-HGUT-02459_genomic_01253	/GCA_000022965.1_ASM2296v1_genomic_01252	/GCA_000025245.1_ASM2524v1_genomic_00124	/GCA_000092765.1_ASM9276v1_genomic_01250	/GCA_000220885.1_ASM22088v1_genomic_01253	/GCA_000224965.2_ASM22496v2_genomic_01248	/GCA_000260715.1_ASM26071v1_genomic_01251	/GCA_000277325.1_ASM27732v1_genomic_01250	/GCA_000966445.2_ASM96644v2_genomic_00835
pgm		Phosphoglucomutase	143	143	1	1	7415				1652	1700	1674		/GCA_000010425.1_ASM1042v1_genomic_00391	/GCA_000737885.1_ASM73788v1_genomic_00390	/GCA_902386735.1_UHGG_MGYG-HGUT-02395_genomic_00395	/GCA_009832825.1_ASM983282v1_genomic_00395	/GCA_003856735.1_ASM385673v1_genomic_00398	/GCA_003429385.1_ASM342938v1_genomic_00373	/GCA_003030905.1_ASM303090v1_genomic_00395	/GCA_000817995.1_ASM81799v1_genomic_00395	/GCA_000021425.1_ASM2142v1_genomic_00423	/GCA_000277345.1_ASM27734v1_genomic_00423	/GCA_000414215.1_ASM41421v1_genomic_00423	/GCA_000471945.1_ASM47194v1_genomic_00442	/GCA_000695895.1_ASM69589v1_genomic_00423	/GCA_000816205.1_ASM81620v1_genomic_00426	/GCA_000817045.1_ASM81704v1_genomic_00423	/GCA_000818055.1_ASM81805v1_genomic_00423	/GCA_001688645.2_ASM168864v2_genomic_00172	/GCA_002220485.1_ASM222048v1_genomic_00424	/GCA_003390755.1_ASM339075v1_genomic_00820	/GCA_000022705.1_ASM2270v1_genomic_00423	/GCA_003428375.1_ASM342837v1_genomic_01393	/GCA_003606305.1_ASM360630v1_genomic_00423	/GCA_003671995.1_ASM367199v1_genomic_00457	/GCA_004135895.1_ASM413589v1_genomic_00423	/GCA_008041995.1_ASM804199v1_genomic_00370	/GCA_011770105.1_ASM1177010v1_genomic_00423	/GCA_902387355.1_UHGG_MGYG-HGUT-02459_genomic_00423	/GCA_000022965.1_ASM2296v1_genomic_00424	/GCA_000025245.1_ASM2524v1_genomic_00921	/GCA_000092765.1_ASM9276v1_genomic_00422	/GCA_000220885.1_ASM22088v1_genomic_00423	/GCA_000224965.2_ASM22496v2_genomic_00423	/GCA_000260715.1_ASM26071v1_genomic_00456	/GCA_000277325.1_ASM27732v1_genomic_00423	/GCA_000966445.2_ASM96644v2_genomic_00120
hisB		Imidazoleglycerol-phosphate dehydratase	143	143	1	1	19970				599	602	599		/GCA_000010425.1_ASM1042v1_genomic_01211	/GCA_000737885.1_ASM73788v1_genomic_01239	/GCA_902386735.1_UHGG_MGYG-HGUT-02395_genomic_01283	/GCA_009832825.1_ASM983282v1_genomic_01601	/GCA_003856735.1_ASM385673v1_genomic_01388	/GCA_003429385.1_ASM342938v1_genomic_01348	/GCA_003030905.1_ASM303090v1_genomic_01401	/GCA_000817995.1_ASM81799v1_genomic_01283	/GCA_000021425.1_ASM2142v1_genomic_00849	/GCA_000277345.1_ASM27734v1_genomic_01222	/GCA_000414215.1_ASM41421v1_genomic_01224	/GCA_000471945.1_ASM47194v1_genomic_01264	/GCA_000695895.1_ASM69589v1_genomic_01223	/GCA_000816205.1_ASM81620v1_genomic_01227	/GCA_000817045.1_ASM81704v1_genomic_01227	/GCA_000818055.1_ASM81805v1_genomic_01223	/GCA_001688645.2_ASM168864v2_genomic_01077	/GCA_002220485.1_ASM222048v1_genomic_01228	/GCA_003390755.1_ASM339075v1_genomic_01632	/GCA_000022705.1_ASM2270v1_genomic_01223	/GCA_003428375.1_ASM342837v1_genomic_00593	/GCA_003606305.1_ASM360630v1_genomic_01229	/GCA_003671995.1_ASM367199v1_genomic_01225	/GCA_004135895.1_ASM413589v1_genomic_01226	/GCA_008041995.1_ASM804199v1_genomic_01172	/GCA_011770105.1_ASM1177010v1_genomic_01227	/GCA_902387355.1_UHGG_MGYG-HGUT-02459_genomic_01227	/GCA_000022965.1_ASM2296v1_genomic_01226	/GCA_000025245.1_ASM2524v1_genomic_00098	/GCA_000092765.1_ASM9276v1_genomic_01224	/GCA_000220885.1_ASM22088v1_genomic_01227	/GCA_000224965.2_ASM22496v2_genomic_01222	/GCA_000260715.1_ASM26071v1_genomic_01224	/GCA_000277325.1_ASM27732v1_genomic_01224	/GCA_000966445.2_ASM96644v2_genomic_00944
group_3091		tRNA-Ala(tgc)	143	143	1	1	7358				73	75	73		/GCA_000010425.1_ASM1042v1_genomic_00011	/GCA_000737885.1_ASM73788v1_genomic_00011	/GCA_902386735.1_UHGG_MGYG-HGUT-02395_genomic_00013	/GCA_009832825.1_ASM983282v1_genomic_00011	/GCA_003856735.1_ASM385673v1_genomic_00011	/GCA_003429385.1_ASM342938v1_genomic_00011	/GCA_003030905.1_ASM303090v1_genomic_00015	/GCA_000817995.1_ASM81799v1_genomic_00013	/GCA_000021425.1_ASM2142v1_genomic_00015	/GCA_000277345.1_ASM27734v1_genomic_00015	/GCA_000414215.1_ASM41421v1_genomic_00015	/GCA_000471945.1_ASM47194v1_genomic_00016	/GCA_000695895.1_ASM69589v1_genomic_00015	/GCA_000816205.1_ASM81620v1_genomic_00015	/GCA_000817045.1_ASM81704v1_genomic_00015	/GCA_000818055.1_ASM81805v1_genomic_00015	/GCA_001688645.2_ASM168864v2_genomic_00598	/GCA_002220485.1_ASM222048v1_genomic_00015	/GCA_003390755.1_ASM339075v1_genomic_00400	/GCA_000022705.1_ASM2270v1_genomic_00015	/GCA_003428375.1_ASM342837v1_genomic_00177	/GCA_003606305.1_ASM360630v1_genomic_00015	/GCA_003671995.1_ASM367199v1_genomic_00016	/GCA_004135895.1_ASM413589v1_genomic_00015	/GCA_008041995.1_ASM804199v1_genomic_01588	/GCA_011770105.1_ASM1177010v1_genomic_00015	/GCA_902387355.1_UHGG_MGYG-HGUT-02459_genomic_00015	/GCA_000022965.1_ASM2296v1_genomic_00015	/GCA_000025245.1_ASM2524v1_genomic_00514	/GCA_000092765.1_ASM9276v1_genomic_00015	/GCA_000220885.1_ASM22088v1_genomic_00015	/GCA_000224965.2_ASM22496v2_genomic_00015	/GCA_000260715.1_ASM26071v1_genomic_00016	/GCA_000277325.1_ASM27732v1_genomic_00015	/GCA_000966445.2_ASM96644v2_genomic_00375
rpmG2		50S ribosomal protein L33 2	143	143	1	1	21394				167	170	168	/GCA_001263395.1_ASM126339v1_genomic_01405	/GCA_000010425.1_ASM1042v1_genomic_00317	/GCA_000737885.1_ASM73788v1_genomic_00319	/GCA_902386735.1_UHGG_MGYG-HGUT-02395_genomic_00323	/GCA_009832825.1_ASM983282v1_genomic_00317	/GCA_003856735.1_ASM385673v1_genomic_00326	/GCA_003429385.1_ASM342938v1_genomic_00301	/GCA_003030905.1_ASM303090v1_genomic_00318	/GCA_000817995.1_ASM81799v1_genomic_00323		/GCA_000277345.1_ASM27734v1_genomic_00360	/GCA_000414215.1_ASM41421v1_genomic_00360	/GCA_000471945.1_ASM47194v1_genomic_00379	/GCA_000695895.1_ASM69589v1_genomic_00360	/GCA_000816205.1_ASM81620v1_genomic_00363	/GCA_000817045.1_ASM81704v1_genomic_00360	/GCA_000818055.1_ASM81805v1_genomic_00360	/GCA_001688645.2_ASM168864v2_genomic_00238	/GCA_002220485.1_ASM222048v1_genomic_00361	/GCA_003390755.1_ASM339075v1_genomic_00753	/GCA_000022705.1_ASM2270v1_genomic_00360	/GCA_003428375.1_ASM342837v1_genomic_01456	/GCA_003606305.1_ASM360630v1_genomic_00360	/GCA_003671995.1_ASM367199v1_genomic_00392	/GCA_004135895.1_ASM413589v1_genomic_00360	/GCA_008041995.1_ASM804199v1_genomic_00307	/GCA_011770105.1_ASM1177010v1_genomic_00360	/GCA_902387355.1_UHGG_MGYG-HGUT-02459_genomic_00360	/GCA_000022965.1_ASM2296v1_genomic_00361	/GCA_000025245.1_ASM2524v1_genomic_00858	/GCA_000092765.1_ASM9276v1_genomic_00359	/GCA_000220885.1_ASM22088v1_genomic_00360	/GCA_000224965.2_ASM22496v2_genomic_00360	/GCA_000260715.1_ASM26071v1_genomic_00391	/GCA_000277325.1_ASM27732v1_genomic_00360	/GCA_000966445.2_ASM96644v2_genomic_00689
iclR		hypothetical protein	143	143	1	1	24090				749	854	812		/GCA_000010425.1_ASM1042v1_genomic_00195	/GCA_000737885.1_ASM73788v1_genomic_00195	/GCA_902386735.1_UHGG_MGYG-HGUT-02395_genomic_00200	/GCA_009832825.1_ASM983282v1_genomic_00190	/GCA_003856735.1_ASM385673v1_genomic_00200	/GCA_003429385.1_ASM342938v1_genomic_00178	/GCA_003030905.1_ASM303090v1_genomic_00194	/GCA_000817995.1_ASM81799v1_genomic_00200	/GCA_000021425.1_ASM2142v1_genomic_00238	/GCA_000277345.1_ASM27734v1_genomic_00237	/GCA_000414215.1_ASM41421v1_genomic_00237	/GCA_000471945.1_ASM47194v1_genomic_00251	/GCA_000695895.1_ASM69589v1_genomic_00237	/GCA_000816205.1_ASM81620v1_genomic_00240	/GCA_000817045.1_ASM81704v1_genomic_00237	/GCA_000818055.1_ASM81805v1_genomic_00237	/GCA_001688645.2_ASM168864v2_genomic_00367	/GCA_002220485.1_ASM222048v1_genomic_00238	/GCA_003390755.1_ASM339075v1_genomic_00625	/GCA_000022705.1_ASM2270v1_genomic_00237	/GCA_003428375.1_ASM342837v1_genomic_01579	/GCA_003606305.1_ASM360630v1_genomic_00237	/GCA_003671995.1_ASM367199v1_genomic_00254	/GCA_004135895.1_ASM413589v1_genomic_00237	/GCA_008041995.1_ASM804199v1_genomic_00184	/GCA_011770105.1_ASM1177010v1_genomic_00237	/GCA_902387355.1_UHGG_MGYG-HGUT-02459_genomic_00237	/GCA_000022965.1_ASM2296v1_genomic_00238	/GCA_000025245.1_ASM2524v1_genomic_00735	/GCA_000092765.1_ASM9276v1_genomic_00236	/GCA_000220885.1_ASM22088v1_genomic_00237	/GCA_000224965.2_ASM22496v2_genomic_00237	/GCA_000260715.1_ASM26071v1_genomic_00253	/GCA_000277325.1_ASM27732v1_genomic_00237	/GCA_000966445.2_ASM96644v2_genomic_00714
atpA		ATP synthase subunit alpha	143	143	1	1	25167				1379	1679	1635	/GCA_001263395.1_ASM126339v1_genomic_00034	/GCA_000010425.1_ASM1042v1_genomic_01535	/GCA_000737885.1_ASM73788v1_genomic_01667	/GCA_902386735.1_UHGG_MGYG-HGUT-02395_genomic_01543	/GCA_009832825.1_ASM983282v1_genomic_01859	/GCA_003856735.1_ASM385673v1_genomic_01628	/GCA_003429385.1_ASM342938v1_genomic_01601	/GCA_003030905.1_ASM303090v1_genomic_01642	/GCA_000817995.1_ASM81799v1_genomic_01543	/GCA_000021425.1_ASM2142v1_genomic_00669	/GCA_000277345.1_ASM27734v1_genomic_01431	/GCA_000414215.1_ASM41421v1_genomic_01433	/GCA_000471945.1_ASM47194v1_genomic_01486	/GCA_000695895.1_ASM69589v1_genomic_01429	/GCA_000816205.1_ASM81620v1_genomic_01436	/GCA_000817045.1_ASM81704v1_genomic_01436	/GCA_000818055.1_ASM81805v1_genomic_01432	/GCA_001688645.2_ASM168864v2_genomic_00838	/GCA_002220485.1_ASM222048v1_genomic_01437	/GCA_003390755.1_ASM339075v1_genomic_00191	/GCA_000022705.1_ASM2270v1_genomic_01432	/GCA_003428375.1_ASM342837v1_genomic_00384	/GCA_003606305.1_ASM360630v1_genomic_01437	/GCA_003671995.1_ASM367199v1_genomic_01428	/GCA_004135895.1_ASM413589v1_genomic_01435	/GCA_008041995.1_ASM804199v1_genomic_01381	/GCA_011770105.1_ASM1177010v1_genomic_01435	/GCA_902387355.1_UHGG_MGYG-HGUT-02459_genomic_01436	/GCA_000022965.1_ASM2296v1_genomic_01435	/GCA_000025245.1_ASM2524v1_genomic_00307	/GCA_000092765.1_ASM9276v1_genomic_01433	/GCA_000220885.1_ASM22088v1_genomic_01436	/GCA_000224965.2_ASM22496v2_genomic_01431	/GCA_000260715.1_ASM26071v1_genomic_01427	/GCA_000277325.1_ASM27732v1_genomic_01433	/GCA_000966445.2_ASM96644v2_genomic_00517
hisE		Phosphoribosyl-ATP pyrophosphatase	143	143	1	1	27948				263	353	265		/GCA_000010425.1_ASM1042v1_genomic_00854	/GCA_000737885.1_ASM73788v1_genomic_00885	/GCA_902386735.1_UHGG_MGYG-HGUT-02395_genomic_00924	/GCA_009832825.1_ASM983282v1_genomic_00882	/GCA_003856735.1_ASM385673v1_genomic_00943	/GCA_003429385.1_ASM342938v1_genomic_00866	/GCA_003030905.1_ASM303090v1_genomic_00928	/GCA_000817995.1_ASM81799v1_genomic_00924	/GCA_000021425.1_ASM2142v1_genomic_01380	/GCA_000277345.1_ASM27734v1_genomic_00785	/GCA_000414215.1_ASM41421v1_genomic_00787	/GCA_000471945.1_ASM47194v1_genomic_00828	/GCA_000695895.1_ASM69589v1_genomic_00786	/GCA_000816205.1_ASM81620v1_genomic_00790	/GCA_000817045.1_ASM81704v1_genomic_00787	/GCA_000818055.1_ASM81805v1_genomic_00786	/GCA_001688645.2_ASM168864v2_genomic_01494	/GCA_002220485.1_ASM222048v1_genomic_00788	/GCA_003390755.1_ASM339075v1_genomic_01185	/GCA_000022705.1_ASM2270v1_genomic_00786	/GCA_003428375.1_ASM342837v1_genomic_01032	/GCA_003606305.1_ASM360630v1_genomic_00785	/GCA_003671995.1_ASM367199v1_genomic_00806	/GCA_004135895.1_ASM413589v1_genomic_00786	/GCA_008041995.1_ASM804199v1_genomic_00732	/GCA_011770105.1_ASM1177010v1_genomic_00786	/GCA_902387355.1_UHGG_MGYG-HGUT-02459_genomic_00787	/GCA_000022965.1_ASM2296v1_genomic_00787	/GCA_000025245.1_ASM2524v1_genomic_01286	/GCA_000092765.1_ASM9276v1_genomic_00784	/GCA_000220885.1_ASM22088v1_genomic_00786	/GCA_000224965.2_ASM22496v2_genomic_00785	/GCA_000260715.1_ASM26071v1_genomic_00805	/GCA_000277325.1_ASM27732v1_genomic_00787	/GCA_000966445.2_ASM96644v2_genomic_01299
rpmH		50S ribosomal protein L34	142	142	1	1	20549	1	9132		134	134	134	/GCA_001263395.1_ASM126339v1_genomic_01188	/GCA_000010425.1_ASM1042v1_genomic_01747	/GCA_000737885.1_ASM73788v1_genomic_01819	/GCA_902386735.1_UHGG_MGYG-HGUT-02395_genomic_01825	/GCA_009832825.1_ASM983282v1_genomic_02064	/GCA_003856735.1_ASM385673v1_genomic_01854	/GCA_003429385.1_ASM342938v1_genomic_01825	/GCA_003030905.1_ASM303090v1_genomic_01857	/GCA_000817995.1_ASM81799v1_genomic_01825	/GCA_000021425.1_ASM2142v1_genomic_01636	/GCA_000277345.1_ASM27734v1_genomic_01623	/GCA_000414215.1_ASM41421v1_genomic_01626	/GCA_000471945.1_ASM47194v1_genomic_01672	/GCA_000695895.1_ASM69589v1_genomic_01623	/GCA_000816205.1_ASM81620v1_genomic_01632	/GCA_000817045.1_ASM81704v1_genomic_01640	/GCA_000818055.1_ASM81805v1_genomic_01624	/GCA_001688645.2_ASM168864v2_genomic_00615	/GCA_002220485.1_ASM222048v1_genomic_01631	/GCA_003390755.1_ASM339075v1_genomic_00385	/GCA_000022705.1_ASM2270v1_genomic_01625	/GCA_003428375.1_ASM342837v1_genomic_00192	/GCA_003606305.1_ASM360630v1_genomic_01623	/GCA_003671995.1_ASM367199v1_genomic_01610	/GCA_004135895.1_ASM413589v1_genomic_01616	/GCA_008041995.1_ASM804199v1_genomic_01573	/GCA_011770105.1_ASM1177010v1_genomic_01622	/GCA_902387355.1_UHGG_MGYG-HGUT-02459_genomic_01640	/GCA_000022965.1_ASM2296v1_genomic_01627	/GCA_000025245.1_ASM2524v1_genomic_00499	/GCA_000092765.1_ASM9276v1_genomic_01625	/GCA_000220885.1_ASM22088v1_genomic_01627	/GCA_000224965.2_ASM22496v2_genomic_01623	/GCA_000260715.1_ASM26071v1_genomic_01608	/GCA_000277325.1_ASM27732v1_genomic_01625	/GCA_000966445.2_ASM96644v2_genomic_00410
ilvH		Acetolactate synthase small subunit	142	142	1	1	24371	1	8197		548	557	554		/GCA_000010425.1_ASM1042v1_genomic_00237	/GCA_000737885.1_ASM73788v1_genomic_00238	/GCA_902386735.1_UHGG_MGYG-HGUT-02395_genomic_00242	/GCA_009832825.1_ASM983282v1_genomic_00236	/GCA_003856735.1_ASM385673v1_genomic_00245	/GCA_003429385.1_ASM342938v1_genomic_00220	/GCA_003030905.1_ASM303090v1_genomic_00237	/GCA_000817995.1_ASM81799v1_genomic_00242	/GCA_000021425.1_ASM2142v1_genomic_00273	/GCA_000277345.1_ASM27734v1_genomic_00272	/GCA_000414215.1_ASM41421v1_genomic_00272	/GCA_000471945.1_ASM47194v1_genomic_00285	/GCA_000695895.1_ASM69589v1_genomic_00272	/GCA_000816205.1_ASM81620v1_genomic_00275	/GCA_000817045.1_ASM81704v1_genomic_00272	/GCA_000818055.1_ASM81805v1_genomic_00272	/GCA_001688645.2_ASM168864v2_genomic_00331	/GCA_002220485.1_ASM222048v1_genomic_00273	/GCA_003390755.1_ASM339075v1_genomic_00660	/GCA_000022705.1_ASM2270v1_genomic_00272	/GCA_003428375.1_ASM342837v1_genomic_01544	/GCA_003606305.1_ASM360630v1_genomic_00272	/GCA_003671995.1_ASM367199v1_genomic_00292	/GCA_004135895.1_ASM413589v1_genomic_00272	/GCA_008041995.1_ASM804199v1_genomic_00219	/GCA_011770105.1_ASM1177010v1_genomic_00272	/GCA_902387355.1_UHGG_MGYG-HGUT-02459_genomic_00272	/GCA_000022965.1_ASM2296v1_genomic_00273	/GCA_000025245.1_ASM2524v1_genomic_00770	/GCA_000092765.1_ASM9276v1_genomic_00271	/GCA_000220885.1_ASM22088v1_genomic_00272	/GCA_000224965.2_ASM22496v2_genomic_00272	/GCA_000260715.1_ASM26071v1_genomic_00291	/GCA_000277325.1_ASM27732v1_genomic_00272	/GCA_000966445.2_ASM96644v2_genomic_00611
trpS2		Tryptophan--tRNA ligase 2	142	142	1	1	23337	1	26548		1085	1178	1095	/GCA_001263395.1_ASM126339v1_genomic_01227	/GCA_000010425.1_ASM1042v1_genomic_00032	/GCA_000737885.1_ASM73788v1_genomic_00020	/GCA_902386735.1_UHGG_MGYG-HGUT-02395_genomic_00022	/GCA_009832825.1_ASM983282v1_genomic_00020	/GCA_003856735.1_ASM385673v1_genomic_00020	/GCA_003429385.1_ASM342938v1_genomic_00021	/GCA_003030905.1_ASM303090v1_genomic_00030	/GCA_000817995.1_ASM81799v1_genomic_00022	/GCA_000021425.1_ASM2142v1_genomic_00068	/GCA_000277345.1_ASM27734v1_genomic_00068	/GCA_000414215.1_ASM41421v1_genomic_00068	/GCA_000471945.1_ASM47194v1_genomic_00062	/GCA_000695895.1_ASM69589v1_genomic_00068	/GCA_000816205.1_ASM81620v1_genomic_00070	/GCA_000817045.1_ASM81704v1_genomic_00068	/GCA_000818055.1_ASM81805v1_genomic_00068	/GCA_001688645.2_ASM168864v2_genomic_00548	/GCA_002220485.1_ASM222048v1_genomic_00068	/GCA_003390755.1_ASM339075v1_genomic_00455	/GCA_000022705.1_ASM2270v1_genomic_00068	/GCA_003428375.1_ASM342837v1_genomic_00124	/GCA_003606305.1_ASM360630v1_genomic_00068	/GCA_003671995.1_ASM367199v1_genomic_00075	/GCA_004135895.1_ASM413589v1_genomic_00068	/GCA_008041995.1_ASM804199v1_genomic_00016	/GCA_011770105.1_ASM1177010v1_genomic_00068	/GCA_902387355.1_UHGG_MGYG-HGUT-02459_genomic_00068	/GCA_000022965.1_ASM2296v1_genomic_00069	/GCA_000025245.1_ASM2524v1_genomic_00567	/GCA_000092765.1_ASM9276v1_genomic_00068	/GCA_000220885.1_ASM22088v1_genomic_00068	/GCA_000224965.2_ASM22496v2_genomic_00068	/GCA_000260715.1_ASM26071v1_genomic_00074	/GCA_000277325.1_ASM27732v1_genomic_00068	/GCA_000966445.2_ASM96644v2_genomic_00362
pntA		NAD(P) transhydrogenase subunit alpha	141	141	1	1	15579	1	1843		302	368	307		/GCA_000010425.1_ASM1042v1_genomic_00780	/GCA_000737885.1_ASM73788v1_genomic_00810	/GCA_902386735.1_UHGG_MGYG-HGUT-02395_genomic_00851	/GCA_009832825.1_ASM983282v1_genomic_00810	/GCA_003856735.1_ASM385673v1_genomic_00871	/GCA_003429385.1_ASM342938v1_genomic_00794	/GCA_003030905.1_ASM303090v1_genomic_00854	/GCA_000817995.1_ASM81799v1_genomic_00851	/GCA_000021425.1_ASM2142v1_genomic_01491	/GCA_000277345.1_ASM27734v1_genomic_00895	/GCA_000414215.1_ASM41421v1_genomic_00897	/GCA_000471945.1_ASM47194v1_genomic_00941	/GCA_000695895.1_ASM69589v1_genomic_00896	/GCA_000816205.1_ASM81620v1_genomic_00900	/GCA_000817045.1_ASM81704v1_genomic_00897	/GCA_000818055.1_ASM81805v1_genomic_00896	/GCA_001688645.2_ASM168864v2_genomic_01383	/GCA_002220485.1_ASM222048v1_genomic_00898	/GCA_003390755.1_ASM339075v1_genomic_01296	/GCA_000022705.1_ASM2270v1_genomic_00896	/GCA_003428375.1_ASM342837v1_genomic_00922	/GCA_003606305.1_ASM360630v1_genomic_00895	/GCA_003671995.1_ASM367199v1_genomic_00926	/GCA_004135895.1_ASM413589v1_genomic_00896	/GCA_008041995.1_ASM804199v1_genomic_00842	/GCA_011770105.1_ASM1177010v1_genomic_00896	/GCA_902387355.1_UHGG_MGYG-HGUT-02459_genomic_00897	/GCA_000022965.1_ASM2296v1_genomic_00897	/GCA_000025245.1_ASM2524v1_genomic_01396	/GCA_000092765.1_ASM9276v1_genomic_00894	/GCA_000220885.1_ASM22088v1_genomic_00896	/GCA_000224965.2_ASM22496v2_genomic_00895	/GCA_000260715.1_ASM26071v1_genomic_00925	/GCA_000277325.1_ASM27732v1_genomic_00897	/GCA_000966445.2_ASM96644v2_genomic_01218
fdxA		Ferredoxin	141	141	1	1	21367	1	23243		317	323	320		/GCA_000010425.1_ASM1042v1_genomic_00320	/GCA_000737885.1_ASM73788v1_genomic_00322	/GCA_902386735.1_UHGG_MGYG-HGUT-02395_genomic_00326	/GCA_009832825.1_ASM983282v1_genomic_00320	/GCA_003856735.1_ASM385673v1_genomic_00329	/GCA_003429385.1_ASM342938v1_genomic_00304	/GCA_003030905.1_ASM303090v1_genomic_00321	/GCA_000817995.1_ASM81799v1_genomic_00326	/GCA_000021425.1_ASM2142v1_genomic_00363	/GCA_000277345.1_ASM27734v1_genomic_00363	/GCA_000414215.1_ASM41421v1_genomic_00363	/GCA_000471945.1_ASM47194v1_genomic_00382	/GCA_000695895.1_ASM69589v1_genomic_00363	/GCA_000816205.1_ASM81620v1_genomic_00366	/GCA_000817045.1_ASM81704v1_genomic_00363	/GCA_000818055.1_ASM81805v1_genomic_00363	/GCA_001688645.2_ASM168864v2_genomic_00235	/GCA_002220485.1_ASM222048v1_genomic_00364	/GCA_003390755.1_ASM339075v1_genomic_00756	/GCA_000022705.1_ASM2270v1_genomic_00363	/GCA_003428375.1_ASM342837v1_genomic_01453	/GCA_003606305.1_ASM360630v1_genomic_00363	/GCA_003671995.1_ASM367199v1_genomic_00395	/GCA_004135895.1_ASM413589v1_genomic_00363	/GCA_008041995.1_ASM804199v1_genomic_00310	/GCA_011770105.1_ASM1177010v1_genomic_00363	/GCA_902387355.1_UHGG_MGYG-HGUT-02459_genomic_00363	/GCA_000022965.1_ASM2296v1_genomic_00364	/GCA_000025245.1_ASM2524v1_genomic_00861	/GCA_000092765.1_ASM9276v1_genomic_00362	/GCA_000220885.1_ASM22088v1_genomic_00363	/GCA_000224965.2_ASM22496v2_genomic_00363	/GCA_000260715.1_ASM26071v1_genomic_00394	/GCA_000277325.1_ASM27732v1_genomic_00363	/GCA_000966445.2_ASM96644v2_genomic_00692
secA		Protein translocase subunit SecA	141	141	1	1	28992	1	5921		1772	3017	2894	/GCA_001263395.1_ASM126339v1_genomic_00576	/GCA_000010425.1_ASM1042v1_genomic_01104	/GCA_000737885.1_ASM73788v1_genomic_01127	/GCA_902386735.1_UHGG_MGYG-HGUT-02395_genomic_01168	/GCA_009832825.1_ASM983282v1_genomic_01487	/GCA_003856735.1_ASM385673v1_genomic_01271	/GCA_003429385.1_ASM342938v1_genomic_01177	/GCA_003030905.1_ASM303090v1_genomic_01294	/GCA_000817995.1_ASM81799v1_genomic_01168	/GCA_000021425.1_ASM2142v1_genomic_00994	/GCA_000277345.1_ASM27734v1_genomic_01105	/GCA_000414215.1_ASM41421v1_genomic_01107	/GCA_000471945.1_ASM47194v1_genomic_01148	/GCA_000695895.1_ASM69589v1_genomic_01106	/GCA_000816205.1_ASM81620v1_genomic_01110	/GCA_000817045.1_ASM81704v1_genomic_01107	/GCA_000818055.1_ASM81805v1_genomic_01106	/GCA_001688645.2_ASM168864v2_genomic_01187	/GCA_002220485.1_ASM222048v1_genomic_01108	/GCA_003390755.1_ASM339075v1_genomic_01511	/GCA_000022705.1_ASM2270v1_genomic_01106	/GCA_003428375.1_ASM342837v1_genomic_00713	/GCA_003606305.1_ASM360630v1_genomic_01105	/GCA_003671995.1_ASM367199v1_genomic_01123	/GCA_004135895.1_ASM413589v1_genomic_01106	/GCA_008041995.1_ASM804199v1_genomic_01052	/GCA_011770105.1_ASM1177010v1_genomic_01106	/GCA_902387355.1_UHGG_MGYG-HGUT-02459_genomic_01107	/GCA_000022965.1_ASM2296v1_genomic_01109	/GCA_000025245.1_ASM2524v1_genomic_01608	/GCA_000092765.1_ASM9276v1_genomic_01104	/GCA_000220885.1_ASM22088v1_genomic_01107	/GCA_000224965.2_ASM22496v2_genomic_01105	/GCA_000260715.1_ASM26071v1_genomic_01122	/GCA_000277325.1_ASM27732v1_genomic_01107	/GCA_000966445.2_ASM96644v2_genomic_01081
rpiA		Ribose-5-phosphate isomerase A	140	140	1	1	7407	1	12557		698	701	698	/GCA_001263395.1_ASM126339v1_genomic_00944	/GCA_000010425.1_ASM1042v1_genomic_00387	/GCA_000737885.1_ASM73788v1_genomic_00386	/GCA_902386735.1_UHGG_MGYG-HGUT-02395_genomic_00391	/GCA_009832825.1_ASM983282v1_genomic_00391	/GCA_003856735.1_ASM385673v1_genomic_00394	/GCA_003429385.1_ASM342938v1_genomic_00369	/GCA_003030905.1_ASM303090v1_genomic_00391	/GCA_000817995.1_ASM81799v1_genomic_00391	/GCA_000021425.1_ASM2142v1_genomic_00418	/GCA_000277345.1_ASM27734v1_genomic_00418	/GCA_000414215.1_ASM41421v1_genomic_00418	/GCA_000471945.1_ASM47194v1_genomic_00437	/GCA_000695895.1_ASM69589v1_genomic_00418	/GCA_000816205.1_ASM81620v1_genomic_00421	/GCA_000817045.1_ASM81704v1_genomic_00418	/GCA_000818055.1_ASM81805v1_genomic_00418	/GCA_001688645.2_ASM168864v2_genomic_00177	/GCA_002220485.1_ASM222048v1_genomic_00419	/GCA_003390755.1_ASM339075v1_genomic_00815	/GCA_000022705.1_ASM2270v1_genomic_00418	/GCA_003428375.1_ASM342837v1_genomic_01398	/GCA_003606305.1_ASM360630v1_genomic_00418	/GCA_003671995.1_ASM367199v1_genomic_00451	/GCA_004135895.1_ASM413589v1_genomic_00418	/GCA_008041995.1_ASM804199v1_genomic_00365	/GCA_011770105.1_ASM1177010v1_genomic_00418	/GCA_902387355.1_UHGG_MGYG-HGUT-02459_genomic_00418	/GCA_000022965.1_ASM2296v1_genomic_00419	/GCA_000025245.1_ASM2524v1_genomic_00916	/GCA_000092765.1_ASM9276v1_genomic_00417	/GCA_000220885.1_ASM22088v1_genomic_00418	/GCA_000224965.2_ASM22496v2_genomic_00418	/GCA_000260715.1_ASM26071v1_genomic_00450	/GCA_000277325.1_ASM27732v1_genomic_00418	/GCA_000966445.2_ASM96644v2_genomic_00122
group_3572		tRNA-Val(tac)	140	140	1	1	2694	1	15363		74	75	74	/GCA_001263395.1_ASM126339v1_genomic_00156	/GCA_000010425.1_ASM1042v1_genomic_01246	/GCA_000737885.1_ASM73788v1_genomic_01365	/GCA_902386735.1_UHGG_MGYG-HGUT-02395_genomic_01329	/GCA_009832825.1_ASM983282v1_genomic_01647	/GCA_003856735.1_ASM385673v1_genomic_01432	/GCA_003429385.1_ASM342938v1_genomic_01394	/GCA_003030905.1_ASM303090v1_genomic_01435	/GCA_000817995.1_ASM81799v1_genomic_01329	/GCA_000021425.1_ASM2142v1_genomic_00878	/GCA_000277345.1_ASM27734v1_genomic_01251	/GCA_000414215.1_ASM41421v1_genomic_01253	/GCA_000471945.1_ASM47194v1_genomic_01293	/GCA_000695895.1_ASM69589v1_genomic_01252	/GCA_000816205.1_ASM81620v1_genomic_01256	/GCA_000817045.1_ASM81704v1_genomic_01256	/GCA_000818055.1_ASM81805v1_genomic_01252	/GCA_001688645.2_ASM168864v2_genomic_01048	/GCA_002220485.1_ASM222048v1_genomic_01257	/GCA_003390755.1_ASM339075v1_genomic_00010	/GCA_000022705.1_ASM2270v1_genomic_01252	/GCA_003428375.1_ASM342837v1_genomic_00564	/GCA_003606305.1_ASM360630v1_genomic_01258	/GCA_003671995.1_ASM367199v1_genomic_01255	/GCA_004135895.1_ASM413589v1_genomic_01255	/GCA_008041995.1_ASM804199v1_genomic_01201	/GCA_011770105.1_ASM1177010v1_genomic_01256	/GCA_902387355.1_UHGG_MGYG-HGUT-02459_genomic_01256	/GCA_000022965.1_ASM2296v1_genomic_01255	/GCA_000025245.1_ASM2524v1_genomic_00127	/GCA_000092765.1_ASM9276v1_genomic_01253	/GCA_000220885.1_ASM22088v1_genomic_01256	/GCA_000224965.2_ASM22496v2_genomic_01251	/GCA_000260715.1_ASM26071v1_genomic_01254	/GCA_000277325.1_ASM27732v1_genomic_01253	/GCA_000966445.2_ASM96644v2_genomic_00832
glnA2		Glutamine synthetase	140	140	1	1	19943	1	4809		1025	1415	1336		/GCA_000010425.1_ASM1042v1_genomic_01207	/GCA_000737885.1_ASM73788v1_genomic_01235	/GCA_902386735.1_UHGG_MGYG-HGUT-02395_genomic_01279	/GCA_009832825.1_ASM983282v1_genomic_01597	/GCA_003856735.1_ASM385673v1_genomic_01384	/GCA_003429385.1_ASM342938v1_genomic_01344	/GCA_003030905.1_ASM303090v1_genomic_01397	/GCA_000817995.1_ASM81799v1_genomic_01279	/GCA_000021425.1_ASM2142v1_genomic_00844	/GCA_000277345.1_ASM27734v1_genomic_01217	/GCA_000414215.1_ASM41421v1_genomic_01219	/GCA_000471945.1_ASM47194v1_genomic_01259	/GCA_000695895.1_ASM69589v1_genomic_01218	/GCA_000816205.1_ASM81620v1_genomic_01222	/GCA_000817045.1_ASM81704v1_genomic_01222	/GCA_000818055.1_ASM81805v1_genomic_01218	/GCA_001688645.2_ASM168864v2_genomic_01082	/GCA_002220485.1_ASM222048v1_genomic_01223	/GCA_003390755.1_ASM339075v1_genomic_01627	/GCA_000022705.1_ASM2270v1_genomic_01218	/GCA_003428375.1_ASM342837v1_genomic_00598	/GCA_003606305.1_ASM360630v1_genomic_01224	/GCA_003671995.1_ASM367199v1_genomic_01220	/GCA_004135895.1_ASM413589v1_genomic_01221	/GCA_008041995.1_ASM804199v1_genomic_01167	/GCA_011770105.1_ASM1177010v1_genomic_01222	/GCA_902387355.1_UHGG_MGYG-HGUT-02459_genomic_01222	/GCA_000022965.1_ASM2296v1_genomic_01221	/GCA_000025245.1_ASM2524v1_genomic_00093	/GCA_000092765.1_ASM9276v1_genomic_01219	/GCA_000220885.1_ASM22088v1_genomic_01222	/GCA_000224965.2_ASM22496v2_genomic_01217	/GCA_000260715.1_ASM26071v1_genomic_01219	/GCA_000277325.1_ASM27732v1_genomic_01219	/GCA_000966445.2_ASM96644v2_genomic_00949
pknD_1		Serine/threonine-protein kinase PknD	140	140	1	1	23398	2	95		677	1025	961		/GCA_000010425.1_ASM1042v1_genomic_00044	/GCA_000737885.1_ASM73788v1_genomic_00032	/GCA_902386735.1_UHGG_MGYG-HGUT-02395_genomic_00034	/GCA_009832825.1_ASM983282v1_genomic_00032	/GCA_003856735.1_ASM385673v1_genomic_00032	/GCA_003429385.1_ASM342938v1_genomic_00033	/GCA_003030905.1_ASM303090v1_genomic_00042	/GCA_000817995.1_ASM81799v1_genomic_00034	/GCA_000021425.1_ASM2142v1_genomic_00080	/GCA_000277345.1_ASM27734v1_genomic_00080	/GCA_000414215.1_ASM41421v1_genomic_00080	/GCA_000471945.1_ASM47194v1_genomic_00074	/GCA_000695895.1_ASM69589v1_genomic_00080	/GCA_000816205.1_ASM81620v1_genomic_00082	/GCA_000817045.1_ASM81704v1_genomic_00080	/GCA_000818055.1_ASM81805v1_genomic_00080	/GCA_001688645.2_ASM168864v2_genomic_00535	/GCA_002220485.1_ASM222048v1_genomic_00080	/GCA_003390755.1_ASM339075v1_genomic_00467	/GCA_000022705.1_ASM2270v1_genomic_00080	/GCA_003428375.1_ASM342837v1_genomic_00112	/GCA_003606305.1_ASM360630v1_genomic_00080	/GCA_003671995.1_ASM367199v1_genomic_00087	/GCA_004135895.1_ASM413589v1_genomic_00080	/GCA_008041995.1_ASM804199v1_genomic_00028	/GCA_011770105.1_ASM1177010v1_genomic_00080	/GCA_902387355.1_UHGG_MGYG-HGUT-02459_genomic_00080	/GCA_000022965.1_ASM2296v1_genomic_00081	/GCA_000025245.1_ASM2524v1_genomic_00579	/GCA_000092765.1_ASM9276v1_genomic_00080	/GCA_000220885.1_ASM22088v1_genomic_00080	/GCA_000224965.2_ASM22496v2_genomic_00080	/GCA_000260715.1_ASM26071v1_genomic_00086	/GCA_000277325.1_ASM27732v1_genomic_00080
rpmE		50S ribosomal protein L31	139	139	1	1	9418	1	1488		212	212	212		/GCA_000010425.1_ASM1042v1_genomic_00473	/GCA_000737885.1_ASM73788v1_genomic_00482	/GCA_902386735.1_UHGG_MGYG-HGUT-02395_genomic_00480	/GCA_009832825.1_ASM983282v1_genomic_00480	/GCA_003856735.1_ASM385673v1_genomic_00480	/GCA_003429385.1_ASM342938v1_genomic_00457	/GCA_003030905.1_ASM303090v1_genomic_00471	/GCA_000817995.1_ASM81799v1_genomic_00480	/GCA_000021425.1_ASM2142v1_genomic_01114	/GCA_000277345.1_ASM27734v1_genomic_00521	/GCA_000414215.1_ASM41421v1_genomic_00522	/GCA_000471945.1_ASM47194v1_genomic_00546	/GCA_000695895.1_ASM69589v1_genomic_00522	/GCA_000816205.1_ASM81620v1_genomic_00525	/GCA_000817045.1_ASM81704v1_genomic_00522	/GCA_000818055.1_ASM81805v1_genomic_00522	/GCA_001688645.2_ASM168864v2_genomic_00066	/GCA_002220485.1_ASM222048v1_genomic_00524	/GCA_003390755.1_ASM339075v1_genomic_00919	/GCA_000022705.1_ASM2270v1_genomic_00522	/GCA_003428375.1_ASM342837v1_genomic_01295	/GCA_003606305.1_ASM360630v1_genomic_00521	/GCA_003671995.1_ASM367199v1_genomic_00552	/GCA_004135895.1_ASM413589v1_genomic_00522	/GCA_008041995.1_ASM804199v1_genomic_00468	/GCA_011770105.1_ASM1177010v1_genomic_00521	/GCA_902387355.1_UHGG_MGYG-HGUT-02459_genomic_00522	/GCA_000022965.1_ASM2296v1_genomic_00523	/GCA_000025245.1_ASM2524v1_genomic_01020	/GCA_000092765.1_ASM9276v1_genomic_00520	/GCA_000220885.1_ASM22088v1_genomic_00522	/GCA_000224965.2_ASM22496v2_genomic_00521	/GCA_000260715.1_ASM26071v1_genomic_00551	/GCA_000277325.1_ASM27732v1_genomic_00522	/GCA_000966445.2_ASM96644v2_genomic_00768
leuA		2-isopropylmalate synthase	139	139	1	1	23593	1	14978		1787	1916	1911		/GCA_000010425.1_ASM1042v1_genomic_00160	/GCA_000737885.1_ASM73788v1_genomic_00163	/GCA_902386735.1_UHGG_MGYG-HGUT-02395_genomic_00168	/GCA_009832825.1_ASM983282v1_genomic_00158	/GCA_003856735.1_ASM385673v1_genomic_00168	/GCA_003429385.1_ASM342938v1_genomic_00146	/GCA_003030905.1_ASM303090v1_genomic_00162	/GCA_000817995.1_ASM81799v1_genomic_00168	/GCA_000021425.1_ASM2142v1_genomic_00214	/GCA_000277345.1_ASM27734v1_genomic_00213	/GCA_000414215.1_ASM41421v1_genomic_00213	/GCA_000471945.1_ASM47194v1_genomic_00229	/GCA_000695895.1_ASM69589v1_genomic_00213	/GCA_000816205.1_ASM81620v1_genomic_00215	/GCA_000817045.1_ASM81704v1_genomic_00213	/GCA_000818055.1_ASM81805v1_genomic_00213	/GCA_001688645.2_ASM168864v2_genomic_00393	/GCA_002220485.1_ASM222048v1_genomic_00214	/GCA_003390755.1_ASM339075v1_genomic_00601	/GCA_000022705.1_ASM2270v1_genomic_00213	/GCA_003428375.1_ASM342837v1_genomic_01603	/GCA_003606305.1_ASM360630v1_genomic_00213	/GCA_003671995.1_ASM367199v1_genomic_00229	/GCA_004135895.1_ASM413589v1_genomic_00213	/GCA_008041995.1_ASM804199v1_genomic_00160	/GCA_011770105.1_ASM1177010v1_genomic_00213	/GCA_902387355.1_UHGG_MGYG-HGUT-02459_genomic_00213	/GCA_000022965.1_ASM2296v1_genomic_00214	/GCA_000025245.1_ASM2524v1_genomic_00711	/GCA_000092765.1_ASM9276v1_genomic_00212	/GCA_000220885.1_ASM22088v1_genomic_00213	/GCA_000224965.2_ASM22496v2_genomic_00213	/GCA_000260715.1_ASM26071v1_genomic_00228	/GCA_000277325.1_ASM27732v1_genomic_00213	/GCA_000966445.2_ASM96644v2_genomic_00186
gltX		Glutamate--tRNA ligase	139	139	1	1	19223	1	22366		1430	1631	1525		/GCA_000010425.1_ASM1042v1_genomic_00191	/GCA_000737885.1_ASM73788v1_genomic_00191	/GCA_902386735.1_UHGG_MGYG-HGUT-02395_genomic_00196	/GCA_009832825.1_ASM983282v1_genomic_00186	/GCA_003856735.1_ASM385673v1_genomic_00196	/GCA_003429385.1_ASM342938v1_genomic_00174	/GCA_003030905.1_ASM303090v1_genomic_00190	/GCA_000817995.1_ASM81799v1_genomic_00196	/GCA_000021425.1_ASM2142v1_genomic_00234	/GCA_000277345.1_ASM27734v1_genomic_00233	/GCA_000414215.1_ASM41421v1_genomic_00233	/GCA_000471945.1_ASM47194v1_genomic_00247	/GCA_000695895.1_ASM69589v1_genomic_00233	/GCA_000816205.1_ASM81620v1_genomic_00236	/GCA_000817045.1_ASM81704v1_genomic_00233	/GCA_000818055.1_ASM81805v1_genomic_00233	/GCA_001688645.2_ASM168864v2_genomic_00371	/GCA_002220485.1_ASM222048v1_genomic_00234	/GCA_003390755.1_ASM339075v1_genomic_00621	/GCA_000022705.1_ASM2270v1_genomic_00233	/GCA_003428375.1_ASM342837v1_genomic_01583	/GCA_003606305.1_ASM360630v1_genomic_00233	/GCA_003671995.1_ASM367199v1_genomic_00250	/GCA_004135895.1_ASM413589v1_genomic_00233	/GCA_008041995.1_ASM804199v1_genomic_00180	/GCA_011770105.1_ASM1177010v1_genomic_00233	/GCA_902387355.1_UHGG_MGYG-HGUT-02459_genomic_00233	/GCA_000022965.1_ASM2296v1_genomic_00234	/GCA_000025245.1_ASM2524v1_genomic_00731	/GCA_000092765.1_ASM9276v1_genomic_00232	/GCA_000220885.1_ASM22088v1_genomic_00233	/GCA_000224965.2_ASM22496v2_genomic_00233	/GCA_000260715.1_ASM26071v1_genomic_00249	/GCA_000277325.1_ASM27732v1_genomic_00233	/GCA_000966445.2_ASM96644v2_genomic_00710
rpsP		30S ribosomal protein S16	139	139	1	1	24284	1	8050		443	521	464		/GCA_000010425.1_ASM1042v1_genomic_00226	/GCA_000737885.1_ASM73788v1_genomic_00227	/GCA_902386735.1_UHGG_MGYG-HGUT-02395_genomic_00227	/GCA_009832825.1_ASM983282v1_genomic_00221	/GCA_003856735.1_ASM385673v1_genomic_00231	/GCA_003429385.1_ASM342938v1_genomic_00205	/GCA_003030905.1_ASM303090v1_genomic_00225	/GCA_000817995.1_ASM81799v1_genomic_00227	/GCA_000021425.1_ASM2142v1_genomic_00265	/GCA_000277345.1_ASM27734v1_genomic_00264	/GCA_000414215.1_ASM41421v1_genomic_00264	/GCA_000471945.1_ASM47194v1_genomic_00276	/GCA_000695895.1_ASM69589v1_genomic_00264	/GCA_000816205.1_ASM81620v1_genomic_00267	/GCA_000817045.1_ASM81704v1_genomic_00264	/GCA_000818055.1_ASM81805v1_genomic_00264	/GCA_001688645.2_ASM168864v2_genomic_00339	/GCA_002220485.1_ASM222048v1_genomic_00265	/GCA_003390755.1_ASM339075v1_genomic_00652	/GCA_000022705.1_ASM2270v1_genomic_00264	/GCA_003428375.1_ASM342837v1_genomic_01552	/GCA_003606305.1_ASM360630v1_genomic_00264	/GCA_003671995.1_ASM367199v1_genomic_00282	/GCA_004135895.1_ASM413589v1_genomic_00264	/GCA_008041995.1_ASM804199v1_genomic_00211	/GCA_011770105.1_ASM1177010v1_genomic_00264	/GCA_902387355.1_UHGG_MGYG-HGUT-02459_genomic_00264	/GCA_000022965.1_ASM2296v1_genomic_00265	/GCA_000025245.1_ASM2524v1_genomic_00762	/GCA_000092765.1_ASM9276v1_genomic_00263	/GCA_000220885.1_ASM22088v1_genomic_00264	/GCA_000224965.2_ASM22496v2_genomic_00264	/GCA_000260715.1_ASM26071v1_genomic_00281	/GCA_000277325.1_ASM27732v1_genomic_00264	/GCA_000966445.2_ASM96644v2_genomic_00601
serS		Serine--tRNA ligase	139	139	1	1	7437	1	23469		1196	1520	1312		/GCA_000010425.1_ASM1042v1_genomic_00395	/GCA_000737885.1_ASM73788v1_genomic_00394	/GCA_902386735.1_UHGG_MGYG-HGUT-02395_genomic_00399	/GCA_009832825.1_ASM983282v1_genomic_00399	/GCA_003856735.1_ASM385673v1_genomic_00402	/GCA_003429385.1_ASM342938v1_genomic_00377	/GCA_003030905.1_ASM303090v1_genomic_00399	/GCA_000817995.1_ASM81799v1_genomic_00399	/GCA_000021425.1_ASM2142v1_genomic_00421	/GCA_000277345.1_ASM27734v1_genomic_00421	/GCA_000414215.1_ASM41421v1_genomic_00421	/GCA_000471945.1_ASM47194v1_genomic_00440	/GCA_000695895.1_ASM69589v1_genomic_00421	/GCA_000816205.1_ASM81620v1_genomic_00424	/GCA_000817045.1_ASM81704v1_genomic_00421	/GCA_000818055.1_ASM81805v1_genomic_00421	/GCA_001688645.2_ASM168864v2_genomic_00174	/GCA_002220485.1_ASM222048v1_genomic_00422	/GCA_003390755.1_ASM339075v1_genomic_00818	/GCA_000022705.1_ASM2270v1_genomic_00421	/GCA_003428375.1_ASM342837v1_genomic_01395	/GCA_003606305.1_ASM360630v1_genomic_00421	/GCA_003671995.1_ASM367199v1_genomic_00455	/GCA_004135895.1_ASM413589v1_genomic_00421	/GCA_008041995.1_ASM804199v1_genomic_00368	/GCA_011770105.1_ASM1177010v1_genomic_00421	/GCA_902387355.1_UHGG_MGYG-HGUT-02459_genomic_00421	/GCA_000022965.1_ASM2296v1_genomic_00422	/GCA_000025245.1_ASM2524v1_genomic_00919	/GCA_000092765.1_ASM9276v1_genomic_00420	/GCA_000220885.1_ASM22088v1_genomic_00421	/GCA_000224965.2_ASM22496v2_genomic_00421	/GCA_000260715.1_ASM26071v1_genomic_00454	/GCA_000277325.1_ASM27732v1_genomic_00421	/GCA_000966445.2_ASM96644v2_genomic_00116
hisI		Phosphoribosyl-AMP cyclohydrolase	139	139	1	1	26587	1	7864		389	497	405		/GCA_000010425.1_ASM1042v1_genomic_00848	/GCA_000737885.1_ASM73788v1_genomic_00879	/GCA_902386735.1_UHGG_MGYG-HGUT-02395_genomic_00918	/GCA_009832825.1_ASM983282v1_genomic_00876	/GCA_003856735.1_ASM385673v1_genomic_00937	/GCA_003429385.1_ASM342938v1_genomic_00860	/GCA_003030905.1_ASM303090v1_genomic_00922	/GCA_000817995.1_ASM81799v1_genomic_00918	/GCA_000021425.1_ASM2142v1_genomic_01371	/GCA_000277345.1_ASM27734v1_genomic_00776	/GCA_000414215.1_ASM41421v1_genomic_00778	/GCA_000471945.1_ASM47194v1_genomic_00817	/GCA_000695895.1_ASM69589v1_genomic_00777	/GCA_000816205.1_ASM81620v1_genomic_00781	/GCA_000817045.1_ASM81704v1_genomic_00778	/GCA_000818055.1_ASM81805v1_genomic_00777	/GCA_001688645.2_ASM168864v2_genomic_01505	/GCA_002220485.1_ASM222048v1_genomic_00779	/GCA_003390755.1_ASM339075v1_genomic_01176	/GCA_000022705.1_ASM2270v1_genomic_00777	/GCA_003428375.1_ASM342837v1_genomic_01041	/GCA_003606305.1_ASM360630v1_genomic_00776	/GCA_003671995.1_ASM367199v1_genomic_00795	/GCA_004135895.1_ASM413589v1_genomic_00777	/GCA_008041995.1_ASM804199v1_genomic_00723	/GCA_011770105.1_ASM1177010v1_genomic_00777	/GCA_902387355.1_UHGG_MGYG-HGUT-02459_genomic_00778	/GCA_000022965.1_ASM2296v1_genomic_00778	/GCA_000025245.1_ASM2524v1_genomic_01277	/GCA_000092765.1_ASM9276v1_genomic_00775	/GCA_000220885.1_ASM22088v1_genomic_00777	/GCA_000224965.2_ASM22496v2_genomic_00776	/GCA_000260715.1_ASM26071v1_genomic_00794	/GCA_000277325.1_ASM27732v1_genomic_00778	/GCA_000966445.2_ASM96644v2_genomic_01305
rnj		Ribonuclease J	139	139	1	1	9057	1	25046		1712	2111	1886		/GCA_000010425.1_ASM1042v1_genomic_01398	/GCA_000737885.1_ASM73788v1_genomic_01484	/GCA_902386735.1_UHGG_MGYG-HGUT-02395_genomic_01417	/GCA_009832825.1_ASM983282v1_genomic_01729	/GCA_003856735.1_ASM385673v1_genomic_01511	/GCA_003429385.1_ASM342938v1_genomic_01477	/GCA_003030905.1_ASM303090v1_genomic_01505	/GCA_000817995.1_ASM81799v1_genomic_01417	/GCA_000021425.1_ASM2142v1_genomic_00563	/GCA_000277345.1_ASM27734v1_genomic_01328	/GCA_000414215.1_ASM41421v1_genomic_01330	/GCA_000471945.1_ASM47194v1_genomic_01364	/GCA_000695895.1_ASM69589v1_genomic_01326	/GCA_000816205.1_ASM81620v1_genomic_01333	/GCA_000817045.1_ASM81704v1_genomic_01333	/GCA_000818055.1_ASM81805v1_genomic_01329	/GCA_001688645.2_ASM168864v2_genomic_00975	/GCA_002220485.1_ASM222048v1_genomic_01334	/GCA_003390755.1_ASM339075v1_genomic_00086	/GCA_000022705.1_ASM2270v1_genomic_01329	/GCA_003428375.1_ASM342837v1_genomic_00487	/GCA_003606305.1_ASM360630v1_genomic_01334	/GCA_003671995.1_ASM367199v1_genomic_01331	/GCA_004135895.1_ASM413589v1_genomic_01332	/GCA_008041995.1_ASM804199v1_genomic_01278	/GCA_011770105.1_ASM1177010v1_genomic_01332	/GCA_902387355.1_UHGG_MGYG-HGUT-02459_genomic_01333	/GCA_000022965.1_ASM2296v1_genomic_01332	/GCA_000025245.1_ASM2524v1_genomic_00204	/GCA_000092765.1_ASM9276v1_genomic_01330	/GCA_000220885.1_ASM22088v1_genomic_01333	/GCA_000224965.2_ASM22496v2_genomic_01328	/GCA_000260715.1_ASM26071v1_genomic_01330	/GCA_000277325.1_ASM27732v1_genomic_01330	/GCA_000966445.2_ASM96644v2_genomic_00919
nucS		Endonuclease NucS	139	139	1	1	25190	1	19485		443	800	726		/GCA_000010425.1_ASM1042v1_genomic_01531	/GCA_000737885.1_ASM73788v1_genomic_01671	/GCA_902386735.1_UHGG_MGYG-HGUT-02395_genomic_01539	/GCA_009832825.1_ASM983282v1_genomic_01855	/GCA_003856735.1_ASM385673v1_genomic_01624	/GCA_003429385.1_ASM342938v1_genomic_01597	/GCA_003030905.1_ASM303090v1_genomic_01638	/GCA_000817995.1_ASM81799v1_genomic_01539	/GCA_000021425.1_ASM2142v1_genomic_00665	/GCA_000277345.1_ASM27734v1_genomic_01427	/GCA_000414215.1_ASM41421v1_genomic_01429	/GCA_000471945.1_ASM47194v1_genomic_01482	/GCA_000695895.1_ASM69589v1_genomic_01425	/GCA_000816205.1_ASM81620v1_genomic_01432	/GCA_000817045.1_ASM81704v1_genomic_01432	/GCA_000818055.1_ASM81805v1_genomic_01428	/GCA_001688645.2_ASM168864v2_genomic_00842	/GCA_002220485.1_ASM222048v1_genomic_01433	/GCA_003390755.1_ASM339075v1_genomic_00187	/GCA_000022705.1_ASM2270v1_genomic_01428	/GCA_003428375.1_ASM342837v1_genomic_00388	/GCA_003606305.1_ASM360630v1_genomic_01433	/GCA_003671995.1_ASM367199v1_genomic_01424	/GCA_004135895.1_ASM413589v1_genomic_01431	/GCA_008041995.1_ASM804199v1_genomic_01377	/GCA_011770105.1_ASM1177010v1_genomic_01431	/GCA_902387355.1_UHGG_MGYG-HGUT-02459_genomic_01432	/GCA_000022965.1_ASM2296v1_genomic_01431	/GCA_000025245.1_ASM2524v1_genomic_00303	/GCA_000092765.1_ASM9276v1_genomic_01429	/GCA_000220885.1_ASM22088v1_genomic_01432	/GCA_000224965.2_ASM22496v2_genomic_01427	/GCA_000260715.1_ASM26071v1_genomic_01423	/GCA_000277325.1_ASM27732v1_genomic_01429	/GCA_000966445.2_ASM96644v2_genomic_00521
rppH		RNA pyrophosphohydrolase	139	139	1	1	20660	1	17849		650	1292	970		/GCA_000010425.1_ASM1042v1_genomic_01737	/GCA_000737885.1_ASM73788v1_genomic_01809	/GCA_902386735.1_UHGG_MGYG-HGUT-02395_genomic_01815	/GCA_009832825.1_ASM983282v1_genomic_02054	/GCA_003856735.1_ASM385673v1_genomic_01844	/GCA_003429385.1_ASM342938v1_genomic_01815	/GCA_003030905.1_ASM303090v1_genomic_01847	/GCA_000817995.1_ASM81799v1_genomic_01815	/GCA_000021425.1_ASM2142v1_genomic_01627	/GCA_000277345.1_ASM27734v1_genomic_01614	/GCA_000414215.1_ASM41421v1_genomic_01617	/GCA_000471945.1_ASM47194v1_genomic_01663	/GCA_000695895.1_ASM69589v1_genomic_01614	/GCA_000816205.1_ASM81620v1_genomic_01623	/GCA_000817045.1_ASM81704v1_genomic_01631	/GCA_000818055.1_ASM81805v1_genomic_01615	/GCA_001688645.2_ASM168864v2_genomic_00624	/GCA_002220485.1_ASM222048v1_genomic_01622	/GCA_003390755.1_ASM339075v1_genomic_00376	/GCA_000022705.1_ASM2270v1_genomic_01616	/GCA_003428375.1_ASM342837v1_genomic_00201	/GCA_003606305.1_ASM360630v1_genomic_01614	/GCA_003671995.1_ASM367199v1_genomic_01600	/GCA_004135895.1_ASM413589v1_genomic_01607	/GCA_008041995.1_ASM804199v1_genomic_01564	/GCA_011770105.1_ASM1177010v1_genomic_01612	/GCA_902387355.1_UHGG_MGYG-HGUT-02459_genomic_01631	/GCA_000022965.1_ASM2296v1_genomic_01618	/GCA_000025245.1_ASM2524v1_genomic_00490	/GCA_000092765.1_ASM9276v1_genomic_01616	/GCA_000220885.1_ASM22088v1_genomic_01618	/GCA_000224965.2_ASM22496v2_genomic_01614	/GCA_000260715.1_ASM26071v1_genomic_01598	/GCA_000277325.1_ASM27732v1_genomic_01616	/GCA_000966445.2_ASM96644v2_genomic_00399
purA		Adenylosuccinate synthetase	139	139	1	1	22593	1	14639		1286	1301	1286		/GCA_000010425.1_ASM1042v1_genomic_00074	/GCA_000737885.1_ASM73788v1_genomic_00059	/GCA_902386735.1_UHGG_MGYG-HGUT-02395_genomic_00061	/GCA_009832825.1_ASM983282v1_genomic_00059	/GCA_003856735.1_ASM385673v1_genomic_00056	/GCA_003429385.1_ASM342938v1_genomic_00060	/GCA_003030905.1_ASM303090v1_genomic_00072	/GCA_000817995.1_ASM81799v1_genomic_00061	/GCA_000021425.1_ASM2142v1_genomic_00124	/GCA_000277345.1_ASM27734v1_genomic_00124	/GCA_000414215.1_ASM41421v1_genomic_00124	/GCA_000471945.1_ASM47194v1_genomic_00130	/GCA_000695895.1_ASM69589v1_genomic_00124	/GCA_000816205.1_ASM81620v1_genomic_00126	/GCA_000817045.1_ASM81704v1_genomic_00124	/GCA_000818055.1_ASM81805v1_genomic_00124	/GCA_001688645.2_ASM168864v2_genomic_00499	/GCA_002220485.1_ASM222048v1_genomic_00125	/GCA_003390755.1_ASM339075v1_genomic_00511	/GCA_000022705.1_ASM2270v1_genomic_00124	/GCA_003428375.1_ASM342837v1_genomic_00068	/GCA_003606305.1_ASM360630v1_genomic_00124	/GCA_003671995.1_ASM367199v1_genomic_00131	/GCA_004135895.1_ASM413589v1_genomic_00124	/GCA_008041995.1_ASM804199v1_genomic_00072	/GCA_011770105.1_ASM1177010v1_genomic_00124	/GCA_902387355.1_UHGG_MGYG-HGUT-02459_genomic_00124	/GCA_000022965.1_ASM2296v1_genomic_00125	/GCA_000025245.1_ASM2524v1_genomic_00623	/GCA_000092765.1_ASM9276v1_genomic_00124	/GCA_000220885.1_ASM22088v1_genomic_00124	/GCA_000224965.2_ASM22496v2_genomic_00124	/GCA_000260715.1_ASM26071v1_genomic_00130	/GCA_000277325.1_ASM27732v1_genomic_00124	/GCA_000966445.2_ASM96644v2_genomic_00322
adhE		Aldehyde-alcohol dehydrogenase	139	139	1	1	6685	1	22579		1661	2777	2724		/GCA_000010425.1_ASM1042v1_genomic_00344	/GCA_000737885.1_ASM73788v1_genomic_00343	/GCA_902386735.1_UHGG_MGYG-HGUT-02395_genomic_00348	/GCA_009832825.1_ASM983282v1_genomic_00348	/GCA_003856735.1_ASM385673v1_genomic_00351	/GCA_003429385.1_ASM342938v1_genomic_00326	/GCA_003030905.1_ASM303090v1_genomic_00348	/GCA_000817995.1_ASM81799v1_genomic_00348	/GCA_000021425.1_ASM2142v1_genomic_00375	/GCA_000277345.1_ASM27734v1_genomic_00375	/GCA_000414215.1_ASM41421v1_genomic_00375	/GCA_000471945.1_ASM47194v1_genomic_00394	/GCA_000695895.1_ASM69589v1_genomic_00375	/GCA_000816205.1_ASM81620v1_genomic_00378	/GCA_000817045.1_ASM81704v1_genomic_00375	/GCA_000818055.1_ASM81805v1_genomic_00375	/GCA_001688645.2_ASM168864v2_genomic_00220	/GCA_002220485.1_ASM222048v1_genomic_00376	/GCA_003390755.1_ASM339075v1_genomic_00770	/GCA_000022705.1_ASM2270v1_genomic_00375	/GCA_003428375.1_ASM342837v1_genomic_01441	/GCA_003606305.1_ASM360630v1_genomic_00375	/GCA_003671995.1_ASM367199v1_genomic_00408	/GCA_004135895.1_ASM413589v1_genomic_00375	/GCA_008041995.1_ASM804199v1_genomic_00322	/GCA_011770105.1_ASM1177010v1_genomic_00375	/GCA_902387355.1_UHGG_MGYG-HGUT-02459_genomic_00375	/GCA_000022965.1_ASM2296v1_genomic_00376	/GCA_000025245.1_ASM2524v1_genomic_00873	/GCA_000092765.1_ASM9276v1_genomic_00374	/GCA_000220885.1_ASM22088v1_genomic_00375	/GCA_000224965.2_ASM22496v2_genomic_00375	/GCA_000260715.1_ASM26071v1_genomic_00407	/GCA_000277325.1_ASM27732v1_genomic_00375	/GCA_000966445.2_ASM96644v2_genomic_00164
lysS1		Lysine--tRNA ligase 1	139	139	1	1	6315	1	10673		1619	1817	1694		/GCA_000010425.1_ASM1042v1_genomic_00404	/GCA_000737885.1_ASM73788v1_genomic_00403	/GCA_902386735.1_UHGG_MGYG-HGUT-02395_genomic_00408	/GCA_009832825.1_ASM983282v1_genomic_00408	/GCA_003856735.1_ASM385673v1_genomic_00411	/GCA_003429385.1_ASM342938v1_genomic_00386	/GCA_003030905.1_ASM303090v1_genomic_00408	/GCA_000817995.1_ASM81799v1_genomic_00408	/GCA_000021425.1_ASM2142v1_genomic_00435	/GCA_000277345.1_ASM27734v1_genomic_00435	/GCA_000414215.1_ASM41421v1_genomic_00435	/GCA_000471945.1_ASM47194v1_genomic_00454	/GCA_000695895.1_ASM69589v1_genomic_00435	/GCA_000816205.1_ASM81620v1_genomic_00438	/GCA_000817045.1_ASM81704v1_genomic_00435	/GCA_000818055.1_ASM81805v1_genomic_00435	/GCA_001688645.2_ASM168864v2_genomic_00159	/GCA_002220485.1_ASM222048v1_genomic_00437	/GCA_003390755.1_ASM339075v1_genomic_00832	/GCA_000022705.1_ASM2270v1_genomic_00435	/GCA_003428375.1_ASM342837v1_genomic_01381	/GCA_003606305.1_ASM360630v1_genomic_00435	/GCA_003671995.1_ASM367199v1_genomic_00469	/GCA_004135895.1_ASM413589v1_genomic_00435	/GCA_008041995.1_ASM804199v1_genomic_00382	/GCA_011770105.1_ASM1177010v1_genomic_00435	/GCA_902387355.1_UHGG_MGYG-HGUT-02459_genomic_00435	/GCA_000022965.1_ASM2296v1_genomic_00436	/GCA_000025245.1_ASM2524v1_genomic_00933	/GCA_000092765.1_ASM9276v1_genomic_00434	/GCA_000220885.1_ASM22088v1_genomic_00435	/GCA_000224965.2_ASM22496v2_genomic_00435	/GCA_000260715.1_ASM26071v1_genomic_00468	/GCA_000277325.1_ASM27732v1_genomic_00435	/GCA_000966445.2_ASM96644v2_genomic_00105
tsf		Elongation factor Ts	139	139	1	1	26558	4	6		815	875	853		/GCA_000010425.1_ASM1042v1_genomic_00842	/GCA_000737885.1_ASM73788v1_genomic_00873	/GCA_902386735.1_UHGG_MGYG-HGUT-02395_genomic_00912	/GCA_009832825.1_ASM983282v1_genomic_00870	/GCA_003856735.1_ASM385673v1_genomic_00931	/GCA_003429385.1_ASM342938v1_genomic_00854	/GCA_003030905.1_ASM303090v1_genomic_00916	/GCA_000817995.1_ASM81799v1_genomic_00912	/GCA_000021425.1_ASM2142v1_genomic_01362	/GCA_000277345.1_ASM27734v1_genomic_00767	/GCA_000414215.1_ASM41421v1_genomic_00769	/GCA_000471945.1_ASM47194v1_genomic_00809	/GCA_000695895.1_ASM69589v1_genomic_00768	/GCA_000816205.1_ASM81620v1_genomic_00772	/GCA_000817045.1_ASM81704v1_genomic_00769	/GCA_000818055.1_ASM81805v1_genomic_00768	/GCA_001688645.2_ASM168864v2_genomic_01514	/GCA_002220485.1_ASM222048v1_genomic_00770	/GCA_003390755.1_ASM339075v1_genomic_01167	/GCA_000022705.1_ASM2270v1_genomic_00768	/GCA_003428375.1_ASM342837v1_genomic_01050	/GCA_003606305.1_ASM360630v1_genomic_00767	/GCA_003671995.1_ASM367199v1_genomic_00786	/GCA_004135895.1_ASM413589v1_genomic_00768	/GCA_008041995.1_ASM804199v1_genomic_00714	/GCA_011770105.1_ASM1177010v1_genomic_00768	/GCA_902387355.1_UHGG_MGYG-HGUT-02459_genomic_00769	/GCA_000022965.1_ASM2296v1_genomic_00769	/GCA_000025245.1_ASM2524v1_genomic_01268	/GCA_000092765.1_ASM9276v1_genomic_00766	/GCA_000220885.1_ASM22088v1_genomic_00768	/GCA_000224965.2_ASM22496v2_genomic_00767	/GCA_000260715.1_ASM26071v1_genomic_00785	/GCA_000277325.1_ASM27732v1_genomic_00769	/GCA_000966445.2_ASM96644v2_genomic_01312
uvrA_2		UvrABC system protein A	139	139	1	1	27356	1	10294		2762	3050	3017		/GCA_000010425.1_ASM1042v1_genomic_00909	/GCA_000737885.1_ASM73788v1_genomic_00940	/GCA_902386735.1_UHGG_MGYG-HGUT-02395_genomic_00979	/GCA_009832825.1_ASM983282v1_genomic_01188	/GCA_003856735.1_ASM385673v1_genomic_00998	/GCA_003429385.1_ASM342938v1_genomic_00921	/GCA_003030905.1_ASM303090v1_genomic_01062	/GCA_000817995.1_ASM81799v1_genomic_00979	/GCA_000021425.1_ASM2142v1_genomic_01445	/GCA_000277345.1_ASM27734v1_genomic_00849	/GCA_000414215.1_ASM41421v1_genomic_00851	/GCA_000471945.1_ASM47194v1_genomic_00896	/GCA_000695895.1_ASM69589v1_genomic_00850	/GCA_000816205.1_ASM81620v1_genomic_00854	/GCA_000817045.1_ASM81704v1_genomic_00851	/GCA_000818055.1_ASM81805v1_genomic_00850	/GCA_001688645.2_ASM168864v2_genomic_01428	/GCA_002220485.1_ASM222048v1_genomic_00852	/GCA_003390755.1_ASM339075v1_genomic_01250	/GCA_000022705.1_ASM2270v1_genomic_00850	/GCA_003428375.1_ASM342837v1_genomic_00968	/GCA_003606305.1_ASM360630v1_genomic_00849	/GCA_003671995.1_ASM367199v1_genomic_00874	/GCA_004135895.1_ASM413589v1_genomic_00850	/GCA_008041995.1_ASM804199v1_genomic_00796	/GCA_011770105.1_ASM1177010v1_genomic_00850	/GCA_902387355.1_UHGG_MGYG-HGUT-02459_genomic_00851	/GCA_000022965.1_ASM2296v1_genomic_00851	/GCA_000025245.1_ASM2524v1_genomic_01350	/GCA_000092765.1_ASM9276v1_genomic_00848	/GCA_000220885.1_ASM22088v1_genomic_00850	/GCA_000224965.2_ASM22496v2_genomic_00849	/GCA_000260715.1_ASM26071v1_genomic_00873	/GCA_000277325.1_ASM27732v1_genomic_00851	/GCA_000966445.2_ASM96644v2_genomic_01192
group_1171		hypothetical protein	139	139	1	1	8892	1	23666		272	272	272		/GCA_000010425.1_ASM1042v1_genomic_01426	/GCA_000737885.1_ASM73788v1_genomic_01457	/GCA_902386735.1_UHGG_MGYG-HGUT-02395_genomic_01443	/GCA_009832825.1_ASM983282v1_genomic_01756	/GCA_003856735.1_ASM385673v1_genomic_01538	/GCA_003429385.1_ASM342938v1_genomic_01503	/GCA_003030905.1_ASM303090v1_genomic_01532	/GCA_000817995.1_ASM81799v1_genomic_01443	/GCA_000021425.1_ASM2142v1_genomic_00583	/GCA_000277345.1_ASM27734v1_genomic_01348	/GCA_000414215.1_ASM41421v1_genomic_01350	/GCA_000471945.1_ASM47194v1_genomic_01385	/GCA_000695895.1_ASM69589v1_genomic_01346	/GCA_000816205.1_ASM81620v1_genomic_01353	/GCA_000817045.1_ASM81704v1_genomic_01353	/GCA_000818055.1_ASM81805v1_genomic_01349	/GCA_001688645.2_ASM168864v2_genomic_00955	/GCA_002220485.1_ASM222048v1_genomic_01354	/GCA_003390755.1_ASM339075v1_genomic_00108	/GCA_000022705.1_ASM2270v1_genomic_01349	/GCA_003428375.1_ASM342837v1_genomic_00467	/GCA_003606305.1_ASM360630v1_genomic_01354	/GCA_003671995.1_ASM367199v1_genomic_01351	/GCA_004135895.1_ASM413589v1_genomic_01352	/GCA_008041995.1_ASM804199v1_genomic_01298	/GCA_011770105.1_ASM1177010v1_genomic_01352	/GCA_902387355.1_UHGG_MGYG-HGUT-02459_genomic_01353	/GCA_000022965.1_ASM2296v1_genomic_01352	/GCA_000025245.1_ASM2524v1_genomic_00224	/GCA_000092765.1_ASM9276v1_genomic_01350	/GCA_000220885.1_ASM22088v1_genomic_01353	/GCA_000224965.2_ASM22496v2_genomic_01348	/GCA_000260715.1_ASM26071v1_genomic_01350	/GCA_000277325.1_ASM27732v1_genomic_01350	/GCA_000966445.2_ASM96644v2_genomic_00055
purH		Bifunctional purine biosynthesis protein PurH	139	139	1	1	27551	1	5498		1625	1649	1637		/GCA_000010425.1_ASM1042v1_genomic_00871	/GCA_000737885.1_ASM73788v1_genomic_00902	/GCA_902386735.1_UHGG_MGYG-HGUT-02395_genomic_00941	/GCA_009832825.1_ASM983282v1_genomic_00899	/GCA_003856735.1_ASM385673v1_genomic_00960	/GCA_003429385.1_ASM342938v1_genomic_00883	/GCA_003030905.1_ASM303090v1_genomic_00945	/GCA_000817995.1_ASM81799v1_genomic_00941	/GCA_000021425.1_ASM2142v1_genomic_01403	/GCA_000277345.1_ASM27734v1_genomic_00807	/GCA_000414215.1_ASM41421v1_genomic_00809	/GCA_000471945.1_ASM47194v1_genomic_00854	/GCA_000695895.1_ASM69589v1_genomic_00808	/GCA_000816205.1_ASM81620v1_genomic_00812	/GCA_000817045.1_ASM81704v1_genomic_00809	/GCA_000818055.1_ASM81805v1_genomic_00808	/GCA_001688645.2_ASM168864v2_genomic_01472	/GCA_002220485.1_ASM222048v1_genomic_00810	/GCA_003390755.1_ASM339075v1_genomic_01207	/GCA_000022705.1_ASM2270v1_genomic_00808	/GCA_003428375.1_ASM342837v1_genomic_01010	/GCA_003606305.1_ASM360630v1_genomic_00807	/GCA_003671995.1_ASM367199v1_genomic_00828	/GCA_004135895.1_ASM413589v1_genomic_00808	/GCA_008041995.1_ASM804199v1_genomic_00754	/GCA_011770105.1_ASM1177010v1_genomic_00808	/GCA_902387355.1_UHGG_MGYG-HGUT-02459_genomic_00809	/GCA_000022965.1_ASM2296v1_genomic_00809	/GCA_000025245.1_ASM2524v1_genomic_01308	/GCA_000092765.1_ASM9276v1_genomic_00806	/GCA_000220885.1_ASM22088v1_genomic_00808	/GCA_000224965.2_ASM22496v2_genomic_00807	/GCA_000260715.1_ASM26071v1_genomic_00827	/GCA_000277325.1_ASM27732v1_genomic_00809	/GCA_000966445.2_ASM96644v2_genomic_01275
ffh		Signal recognition particle protein	139	139	1	1	24356	1	8055		1628	1811	1672		/GCA_000010425.1_ASM1042v1_genomic_00228	/GCA_000737885.1_ASM73788v1_genomic_00229	/GCA_902386735.1_UHGG_MGYG-HGUT-02395_genomic_00229	/GCA_009832825.1_ASM983282v1_genomic_00223	/GCA_003856735.1_ASM385673v1_genomic_00233	/GCA_003429385.1_ASM342938v1_genomic_00207	/GCA_003030905.1_ASM303090v1_genomic_00227	/GCA_000817995.1_ASM81799v1_genomic_00229	/GCA_000021425.1_ASM2142v1_genomic_00269	/GCA_000277345.1_ASM27734v1_genomic_00268	/GCA_000414215.1_ASM41421v1_genomic_00268	/GCA_000471945.1_ASM47194v1_genomic_00280	/GCA_000695895.1_ASM69589v1_genomic_00268	/GCA_000816205.1_ASM81620v1_genomic_00271	/GCA_000817045.1_ASM81704v1_genomic_00268	/GCA_000818055.1_ASM81805v1_genomic_00268	/GCA_001688645.2_ASM168864v2_genomic_00335	/GCA_002220485.1_ASM222048v1_genomic_00269	/GCA_003390755.1_ASM339075v1_genomic_00656	/GCA_000022705.1_ASM2270v1_genomic_00268	/GCA_003428375.1_ASM342837v1_genomic_01548	/GCA_003606305.1_ASM360630v1_genomic_00268	/GCA_003671995.1_ASM367199v1_genomic_00286	/GCA_004135895.1_ASM413589v1_genomic_00268	/GCA_008041995.1_ASM804199v1_genomic_00215	/GCA_011770105.1_ASM1177010v1_genomic_00268	/GCA_902387355.1_UHGG_MGYG-HGUT-02459_genomic_00268	/GCA_000022965.1_ASM2296v1_genomic_00269	/GCA_000025245.1_ASM2524v1_genomic_00766	/GCA_000092765.1_ASM9276v1_genomic_00267	/GCA_000220885.1_ASM22088v1_genomic_00268	/GCA_000224965.2_ASM22496v2_genomic_00268	/GCA_000260715.1_ASM26071v1_genomic_00285	/GCA_000277325.1_ASM27732v1_genomic_00268	/GCA_000966445.2_ASM96644v2_genomic_00603
prfA		Peptide chain release factor 1	139	139	1	1	9339	1	1482		1088	1193	1094		/GCA_000010425.1_ASM1042v1_genomic_00474	/GCA_000737885.1_ASM73788v1_genomic_00483	/GCA_902386735.1_UHGG_MGYG-HGUT-02395_genomic_00481	/GCA_009832825.1_ASM983282v1_genomic_00481	/GCA_003856735.1_ASM385673v1_genomic_00481	/GCA_003429385.1_ASM342938v1_genomic_00458	/GCA_003030905.1_ASM303090v1_genomic_00472	/GCA_000817995.1_ASM81799v1_genomic_00481	/GCA_000021425.1_ASM2142v1_genomic_01115	/GCA_000277345.1_ASM27734v1_genomic_00522	/GCA_000414215.1_ASM41421v1_genomic_00523	/GCA_000471945.1_ASM47194v1_genomic_00547	/GCA_000695895.1_ASM69589v1_genomic_00523	/GCA_000816205.1_ASM81620v1_genomic_00526	/GCA_000817045.1_ASM81704v1_genomic_00523	/GCA_000818055.1_ASM81805v1_genomic_00523	/GCA_001688645.2_ASM168864v2_genomic_00065	/GCA_002220485.1_ASM222048v1_genomic_00525	/GCA_003390755.1_ASM339075v1_genomic_00920	/GCA_000022705.1_ASM2270v1_genomic_00523	/GCA_003428375.1_ASM342837v1_genomic_01294	/GCA_003606305.1_ASM360630v1_genomic_00522	/GCA_003671995.1_ASM367199v1_genomic_00553	/GCA_004135895.1_ASM413589v1_genomic_00523	/GCA_008041995.1_ASM804199v1_genomic_00469	/GCA_011770105.1_ASM1177010v1_genomic_00522	/GCA_902387355.1_UHGG_MGYG-HGUT-02459_genomic_00523	/GCA_000022965.1_ASM2296v1_genomic_00524	/GCA_000025245.1_ASM2524v1_genomic_01021	/GCA_000092765.1_ASM9276v1_genomic_00521	/GCA_000220885.1_ASM22088v1_genomic_00523	/GCA_000224965.2_ASM22496v2_genomic_00522	/GCA_000260715.1_ASM26071v1_genomic_00552	/GCA_000277325.1_ASM27732v1_genomic_00523	/GCA_000966445.2_ASM96644v2_genomic_00769
xanQ		Xanthine permease XanQ	139	139	1	1	15296	1	10986		1337	1484	1383		/GCA_000010425.1_ASM1042v1_genomic_00743	/GCA_000737885.1_ASM73788v1_genomic_00773	/GCA_902386735.1_UHGG_MGYG-HGUT-02395_genomic_00814	/GCA_009832825.1_ASM983282v1_genomic_00773	/GCA_003856735.1_ASM385673v1_genomic_00834	/GCA_003429385.1_ASM342938v1_genomic_00757	/GCA_003030905.1_ASM303090v1_genomic_00817	/GCA_000817995.1_ASM81799v1_genomic_00814	/GCA_000021425.1_ASM2142v1_genomic_01538	/GCA_000277345.1_ASM27734v1_genomic_00941	/GCA_000414215.1_ASM41421v1_genomic_00943	/GCA_000471945.1_ASM47194v1_genomic_00982	/GCA_000695895.1_ASM69589v1_genomic_00942	/GCA_000816205.1_ASM81620v1_genomic_00946	/GCA_000817045.1_ASM81704v1_genomic_00943	/GCA_000818055.1_ASM81805v1_genomic_00942	/GCA_001688645.2_ASM168864v2_genomic_01345	/GCA_002220485.1_ASM222048v1_genomic_00944	/GCA_003390755.1_ASM339075v1_genomic_01342	/GCA_000022705.1_ASM2270v1_genomic_00942	/GCA_003428375.1_ASM342837v1_genomic_00876	/GCA_003606305.1_ASM360630v1_genomic_00941	/GCA_003671995.1_ASM367199v1_genomic_00964	/GCA_004135895.1_ASM413589v1_genomic_00942	/GCA_008041995.1_ASM804199v1_genomic_00888	/GCA_011770105.1_ASM1177010v1_genomic_00942	/GCA_902387355.1_UHGG_MGYG-HGUT-02459_genomic_00943	/GCA_000022965.1_ASM2296v1_genomic_00944	/GCA_000025245.1_ASM2524v1_genomic_01442	/GCA_000092765.1_ASM9276v1_genomic_00940	/GCA_000220885.1_ASM22088v1_genomic_00942	/GCA_000224965.2_ASM22496v2_genomic_00941	/GCA_000260715.1_ASM26071v1_genomic_00963	/GCA_000277325.1_ASM27732v1_genomic_00943	/GCA_000966445.2_ASM96644v2_genomic_01355
pntB		NAD(P) transhydrogenase subunit beta	139	139	1	1	15583	1	1867		1415	1445	1426		/GCA_000010425.1_ASM1042v1_genomic_00781	/GCA_000737885.1_ASM73788v1_genomic_00811	/GCA_902386735.1_UHGG_MGYG-HGUT-02395_genomic_00852	/GCA_009832825.1_ASM983282v1_genomic_00811	/GCA_003856735.1_ASM385673v1_genomic_00872	/GCA_003429385.1_ASM342938v1_genomic_00795	/GCA_003030905.1_ASM303090v1_genomic_00855	/GCA_000817995.1_ASM81799v1_genomic_00852	/GCA_000021425.1_ASM2142v1_genomic_01490	/GCA_000277345.1_ASM27734v1_genomic_00894	/GCA_000414215.1_ASM41421v1_genomic_00896	/GCA_000471945.1_ASM47194v1_genomic_00940	/GCA_000695895.1_ASM69589v1_genomic_00895	/GCA_000816205.1_ASM81620v1_genomic_00899	/GCA_000817045.1_ASM81704v1_genomic_00896	/GCA_000818055.1_ASM81805v1_genomic_00895	/GCA_001688645.2_ASM168864v2_genomic_01384	/GCA_002220485.1_ASM222048v1_genomic_00897	/GCA_003390755.1_ASM339075v1_genomic_01295	/GCA_000022705.1_ASM2270v1_genomic_00895	/GCA_003428375.1_ASM342837v1_genomic_00923	/GCA_003606305.1_ASM360630v1_genomic_00894	/GCA_003671995.1_ASM367199v1_genomic_00925	/GCA_004135895.1_ASM413589v1_genomic_00895	/GCA_008041995.1_ASM804199v1_genomic_00841	/GCA_011770105.1_ASM1177010v1_genomic_00895	/GCA_902387355.1_UHGG_MGYG-HGUT-02459_genomic_00896	/GCA_000022965.1_ASM2296v1_genomic_00896	/GCA_000025245.1_ASM2524v1_genomic_01395	/GCA_000092765.1_ASM9276v1_genomic_00893	/GCA_000220885.1_ASM22088v1_genomic_00895	/GCA_000224965.2_ASM22496v2_genomic_00894	/GCA_000260715.1_ASM26071v1_genomic_00924	/GCA_000277325.1_ASM27732v1_genomic_00896	/GCA_000966445.2_ASM96644v2_genomic_01219
def_2		Peptide deformylase	139	139	1	1	26555	1	9942		404	488	484		/GCA_000010425.1_ASM1042v1_genomic_00840	/GCA_000737885.1_ASM73788v1_genomic_00871	/GCA_902386735.1_UHGG_MGYG-HGUT-02395_genomic_00910	/GCA_009832825.1_ASM983282v1_genomic_00868	/GCA_003856735.1_ASM385673v1_genomic_00929	/GCA_003429385.1_ASM342938v1_genomic_00852	/GCA_003030905.1_ASM303090v1_genomic_00914	/GCA_000817995.1_ASM81799v1_genomic_00910	/GCA_000021425.1_ASM2142v1_genomic_01360	/GCA_000277345.1_ASM27734v1_genomic_00765	/GCA_000414215.1_ASM41421v1_genomic_00767	/GCA_000471945.1_ASM47194v1_genomic_00807	/GCA_000695895.1_ASM69589v1_genomic_00766	/GCA_000816205.1_ASM81620v1_genomic_00770	/GCA_000817045.1_ASM81704v1_genomic_00767	/GCA_000818055.1_ASM81805v1_genomic_00766	/GCA_001688645.2_ASM168864v2_genomic_01516	/GCA_002220485.1_ASM222048v1_genomic_00768	/GCA_003390755.1_ASM339075v1_genomic_01165	/GCA_000022705.1_ASM2270v1_genomic_00766	/GCA_003428375.1_ASM342837v1_genomic_01052	/GCA_003606305.1_ASM360630v1_genomic_00765	/GCA_003671995.1_ASM367199v1_genomic_00784	/GCA_004135895.1_ASM413589v1_genomic_00766	/GCA_008041995.1_ASM804199v1_genomic_00712	/GCA_011770105.1_ASM1177010v1_genomic_00766	/GCA_902387355.1_UHGG_MGYG-HGUT-02459_genomic_00767	/GCA_000022965.1_ASM2296v1_genomic_00767	/GCA_000025245.1_ASM2524v1_genomic_01266	/GCA_000092765.1_ASM9276v1_genomic_00764	/GCA_000220885.1_ASM22088v1_genomic_00766	/GCA_000224965.2_ASM22496v2_genomic_00765	/GCA_000260715.1_ASM26071v1_genomic_00783	/GCA_000277325.1_ASM27732v1_genomic_00767	/GCA_000966445.2_ASM96644v2_genomic_01314
frr		Ribosome-recycling factor	139	139	1	1	26566	4	23		551	554	552		/GCA_000010425.1_ASM1042v1_genomic_00844	/GCA_000737885.1_ASM73788v1_genomic_00875	/GCA_902386735.1_UHGG_MGYG-HGUT-02395_genomic_00914	/GCA_009832825.1_ASM983282v1_genomic_00872	/GCA_003856735.1_ASM385673v1_genomic_00933	/GCA_003429385.1_ASM342938v1_genomic_00856	/GCA_003030905.1_ASM303090v1_genomic_00918	/GCA_000817995.1_ASM81799v1_genomic_00914	/GCA_000021425.1_ASM2142v1_genomic_01364	/GCA_000277345.1_ASM27734v1_genomic_00769	/GCA_000414215.1_ASM41421v1_genomic_00771	/GCA_000471945.1_ASM47194v1_genomic_00811	/GCA_000695895.1_ASM69589v1_genomic_00770	/GCA_000816205.1_ASM81620v1_genomic_00774	/GCA_000817045.1_ASM81704v1_genomic_00771	/GCA_000818055.1_ASM81805v1_genomic_00770	/GCA_001688645.2_ASM168864v2_genomic_01512	/GCA_002220485.1_ASM222048v1_genomic_00772	/GCA_003390755.1_ASM339075v1_genomic_01169	/GCA_000022705.1_ASM2270v1_genomic_00770	/GCA_003428375.1_ASM342837v1_genomic_01048	/GCA_003606305.1_ASM360630v1_genomic_00769	/GCA_003671995.1_ASM367199v1_genomic_00788	/GCA_004135895.1_ASM413589v1_genomic_00770	/GCA_008041995.1_ASM804199v1_genomic_00716	/GCA_011770105.1_ASM1177010v1_genomic_00770	/GCA_902387355.1_UHGG_MGYG-HGUT-02459_genomic_00771	/GCA_000022965.1_ASM2296v1_genomic_00771	/GCA_000025245.1_ASM2524v1_genomic_01270	/GCA_000092765.1_ASM9276v1_genomic_00768	/GCA_000220885.1_ASM22088v1_genomic_00770	/GCA_000224965.2_ASM22496v2_genomic_00769	/GCA_000260715.1_ASM26071v1_genomic_00787	/GCA_000277325.1_ASM27732v1_genomic_00771	/GCA_000966445.2_ASM96644v2_genomic_01309
group_1297		putative protein	139	139	1	1	2729	1	17040		269	476	418		/GCA_000010425.1_ASM1042v1_genomic_01247	/GCA_000737885.1_ASM73788v1_genomic_01366	/GCA_902386735.1_UHGG_MGYG-HGUT-02395_genomic_01330	/GCA_009832825.1_ASM983282v1_genomic_01648	/GCA_003856735.1_ASM385673v1_genomic_01433	/GCA_003429385.1_ASM342938v1_genomic_01395	/GCA_003030905.1_ASM303090v1_genomic_01436	/GCA_000817995.1_ASM81799v1_genomic_01330	/GCA_000021425.1_ASM2142v1_genomic_00880	/GCA_000277345.1_ASM27734v1_genomic_01253	/GCA_000414215.1_ASM41421v1_genomic_01255	/GCA_000471945.1_ASM47194v1_genomic_01295	/GCA_000695895.1_ASM69589v1_genomic_01254	/GCA_000816205.1_ASM81620v1_genomic_01258	/GCA_000817045.1_ASM81704v1_genomic_01258	/GCA_000818055.1_ASM81805v1_genomic_01254	/GCA_001688645.2_ASM168864v2_genomic_01046	/GCA_002220485.1_ASM222048v1_genomic_01259	/GCA_003390755.1_ASM339075v1_genomic_00012	/GCA_000022705.1_ASM2270v1_genomic_01254	/GCA_003428375.1_ASM342837v1_genomic_00562	/GCA_003606305.1_ASM360630v1_genomic_01260	/GCA_003671995.1_ASM367199v1_genomic_01257	/GCA_004135895.1_ASM413589v1_genomic_01257	/GCA_008041995.1_ASM804199v1_genomic_01203	/GCA_011770105.1_ASM1177010v1_genomic_01258	/GCA_902387355.1_UHGG_MGYG-HGUT-02459_genomic_01258	/GCA_000022965.1_ASM2296v1_genomic_01257	/GCA_000025245.1_ASM2524v1_genomic_00129	/GCA_000092765.1_ASM9276v1_genomic_01255	/GCA_000220885.1_ASM22088v1_genomic_01258	/GCA_000224965.2_ASM22496v2_genomic_01253	/GCA_000260715.1_ASM26071v1_genomic_01256	/GCA_000277325.1_ASM27732v1_genomic_01255	/GCA_000966445.2_ASM96644v2_genomic_00831
metAA		Homoserine O-acetyltransferase	139	139	1	1	25136	1	24301		1028	1076	1046		/GCA_000010425.1_ASM1042v1_genomic_01540	/GCA_000737885.1_ASM73788v1_genomic_01662	/GCA_902386735.1_UHGG_MGYG-HGUT-02395_genomic_01548	/GCA_009832825.1_ASM983282v1_genomic_01864	/GCA_003856735.1_ASM385673v1_genomic_01633	/GCA_003429385.1_ASM342938v1_genomic_01606	/GCA_003030905.1_ASM303090v1_genomic_01647	/GCA_000817995.1_ASM81799v1_genomic_01548	/GCA_000021425.1_ASM2142v1_genomic_00674	/GCA_000277345.1_ASM27734v1_genomic_01436	/GCA_000414215.1_ASM41421v1_genomic_01438	/GCA_000471945.1_ASM47194v1_genomic_01491	/GCA_000695895.1_ASM69589v1_genomic_01434	/GCA_000816205.1_ASM81620v1_genomic_01441	/GCA_000817045.1_ASM81704v1_genomic_01441	/GCA_000818055.1_ASM81805v1_genomic_01437	/GCA_001688645.2_ASM168864v2_genomic_00833	/GCA_002220485.1_ASM222048v1_genomic_01442	/GCA_003390755.1_ASM339075v1_genomic_00196	/GCA_000022705.1_ASM2270v1_genomic_01437	/GCA_003428375.1_ASM342837v1_genomic_00379	/GCA_003606305.1_ASM360630v1_genomic_01442	/GCA_003671995.1_ASM367199v1_genomic_01433	/GCA_004135895.1_ASM413589v1_genomic_01440	/GCA_008041995.1_ASM804199v1_genomic_01386	/GCA_011770105.1_ASM1177010v1_genomic_01440	/GCA_902387355.1_UHGG_MGYG-HGUT-02459_genomic_01441	/GCA_000022965.1_ASM2296v1_genomic_01440	/GCA_000025245.1_ASM2524v1_genomic_00312	/GCA_000092765.1_ASM9276v1_genomic_01438	/GCA_000220885.1_ASM22088v1_genomic_01441	/GCA_000224965.2_ASM22496v2_genomic_01436	/GCA_000260715.1_ASM26071v1_genomic_01432	/GCA_000277325.1_ASM27732v1_genomic_01438	/GCA_000966445.2_ASM96644v2_genomic_00512
cca		CCA-adding enzyme	139	139	1	1	20676	1	17901		1328	1589	1459		/GCA_000010425.1_ASM1042v1_genomic_01736	/GCA_000737885.1_ASM73788v1_genomic_01808	/GCA_902386735.1_UHGG_MGYG-HGUT-02395_genomic_01814	/GCA_009832825.1_ASM983282v1_genomic_02053	/GCA_003856735.1_ASM385673v1_genomic_01843	/GCA_003429385.1_ASM342938v1_genomic_01814	/GCA_003030905.1_ASM303090v1_genomic_01846	/GCA_000817995.1_ASM81799v1_genomic_01814	/GCA_000021425.1_ASM2142v1_genomic_01626	/GCA_000277345.1_ASM27734v1_genomic_01613	/GCA_000414215.1_ASM41421v1_genomic_01616	/GCA_000471945.1_ASM47194v1_genomic_01662	/GCA_000695895.1_ASM69589v1_genomic_01613	/GCA_000816205.1_ASM81620v1_genomic_01622	/GCA_000817045.1_ASM81704v1_genomic_01630	/GCA_000818055.1_ASM81805v1_genomic_01614	/GCA_001688645.2_ASM168864v2_genomic_00625	/GCA_002220485.1_ASM222048v1_genomic_01621	/GCA_003390755.1_ASM339075v1_genomic_00375	/GCA_000022705.1_ASM2270v1_genomic_01615	/GCA_003428375.1_ASM342837v1_genomic_00202	/GCA_003606305.1_ASM360630v1_genomic_01613	/GCA_003671995.1_ASM367199v1_genomic_01599	/GCA_004135895.1_ASM413589v1_genomic_01606	/GCA_008041995.1_ASM804199v1_genomic_01563	/GCA_011770105.1_ASM1177010v1_genomic_01611	/GCA_902387355.1_UHGG_MGYG-HGUT-02459_genomic_01630	/GCA_000022965.1_ASM2296v1_genomic_01617	/GCA_000025245.1_ASM2524v1_genomic_00489	/GCA_000092765.1_ASM9276v1_genomic_01615	/GCA_000220885.1_ASM22088v1_genomic_01617	/GCA_000224965.2_ASM22496v2_genomic_01613	/GCA_000260715.1_ASM26071v1_genomic_01597	/GCA_000277325.1_ASM27732v1_genomic_01615	/GCA_000966445.2_ASM96644v2_genomic_00398
group_1313		hypothetical protein	139	139	1	1	7121	1	26562		1295	1355	1340		/GCA_000010425.1_ASM1042v1_genomic_00014	/GCA_000737885.1_ASM73788v1_genomic_00014	/GCA_902386735.1_UHGG_MGYG-HGUT-02395_genomic_00016	/GCA_009832825.1_ASM983282v1_genomic_00014	/GCA_003856735.1_ASM385673v1_genomic_00014	/GCA_003429385.1_ASM342938v1_genomic_00014	/GCA_003030905.1_ASM303090v1_genomic_00018	/GCA_000817995.1_ASM81799v1_genomic_00016	/GCA_000021425.1_ASM2142v1_genomic_00053	/GCA_000277345.1_ASM27734v1_genomic_00053	/GCA_000414215.1_ASM41421v1_genomic_00053	/GCA_000471945.1_ASM47194v1_genomic_00047	/GCA_000695895.1_ASM69589v1_genomic_00053	/GCA_000816205.1_ASM81620v1_genomic_00054	/GCA_000817045.1_ASM81704v1_genomic_00053	/GCA_000818055.1_ASM81805v1_genomic_00053	/GCA_001688645.2_ASM168864v2_genomic_00567	/GCA_002220485.1_ASM222048v1_genomic_00053	/GCA_003390755.1_ASM339075v1_genomic_00439	/GCA_000022705.1_ASM2270v1_genomic_00053	/GCA_003428375.1_ASM342837v1_genomic_00139	/GCA_003606305.1_ASM360630v1_genomic_00053	/GCA_003671995.1_ASM367199v1_genomic_00055	/GCA_004135895.1_ASM413589v1_genomic_00053	/GCA_008041995.1_ASM804199v1_genomic_00001	/GCA_011770105.1_ASM1177010v1_genomic_00053	/GCA_902387355.1_UHGG_MGYG-HGUT-02459_genomic_00053	/GCA_000022965.1_ASM2296v1_genomic_00054	/GCA_000025245.1_ASM2524v1_genomic_00552	/GCA_000092765.1_ASM9276v1_genomic_00053	/GCA_000220885.1_ASM22088v1_genomic_00053	/GCA_000224965.2_ASM22496v2_genomic_00053	/GCA_000260715.1_ASM26071v1_genomic_00055	/GCA_000277325.1_ASM27732v1_genomic_00053	/GCA_000966445.2_ASM96644v2_genomic_00376
guaB		Inosine-5'-monophosphate dehydrogenase	139	139	1	1	9320	1	1458		1463	1616	1542		/GCA_000010425.1_ASM1042v1_genomic_00483	/GCA_000737885.1_ASM73788v1_genomic_00492	/GCA_902386735.1_UHGG_MGYG-HGUT-02395_genomic_00490	/GCA_009832825.1_ASM983282v1_genomic_00490	/GCA_003856735.1_ASM385673v1_genomic_00490	/GCA_003429385.1_ASM342938v1_genomic_00467	/GCA_003030905.1_ASM303090v1_genomic_00481	/GCA_000817995.1_ASM81799v1_genomic_00490	/GCA_000021425.1_ASM2142v1_genomic_01119	/GCA_000277345.1_ASM27734v1_genomic_00526	/GCA_000414215.1_ASM41421v1_genomic_00527	/GCA_000471945.1_ASM47194v1_genomic_00551	/GCA_000695895.1_ASM69589v1_genomic_00527	/GCA_000816205.1_ASM81620v1_genomic_00530	/GCA_000817045.1_ASM81704v1_genomic_00527	/GCA_000818055.1_ASM81805v1_genomic_00527	/GCA_001688645.2_ASM168864v2_genomic_00061	/GCA_002220485.1_ASM222048v1_genomic_00529	/GCA_003390755.1_ASM339075v1_genomic_00924	/GCA_000022705.1_ASM2270v1_genomic_00527	/GCA_003428375.1_ASM342837v1_genomic_01290	/GCA_003606305.1_ASM360630v1_genomic_00526	/GCA_003671995.1_ASM367199v1_genomic_00557	/GCA_004135895.1_ASM413589v1_genomic_00527	/GCA_008041995.1_ASM804199v1_genomic_00473	/GCA_011770105.1_ASM1177010v1_genomic_00526	/GCA_902387355.1_UHGG_MGYG-HGUT-02459_genomic_00527	/GCA_000022965.1_ASM2296v1_genomic_00528	/GCA_000025245.1_ASM2524v1_genomic_01025	/GCA_000092765.1_ASM9276v1_genomic_00525	/GCA_000220885.1_ASM22088v1_genomic_00527	/GCA_000224965.2_ASM22496v2_genomic_00526	/GCA_000260715.1_ASM26071v1_genomic_00556	/GCA_000277325.1_ASM27732v1_genomic_00527	/GCA_000966445.2_ASM96644v2_genomic_00779
uppS		Decaprenyl diphosphate synthase	139	139	1	1	2655	1	21217		788	851	794		/GCA_000010425.1_ASM1042v1_genomic_01239	/GCA_000737885.1_ASM73788v1_genomic_01359	/GCA_902386735.1_UHGG_MGYG-HGUT-02395_genomic_01323	/GCA_009832825.1_ASM983282v1_genomic_01641	/GCA_003856735.1_ASM385673v1_genomic_01426	/GCA_003429385.1_ASM342938v1_genomic_01388	/GCA_003030905.1_ASM303090v1_genomic_01429	/GCA_000817995.1_ASM81799v1_genomic_01323	/GCA_000021425.1_ASM2142v1_genomic_00872	/GCA_000277345.1_ASM27734v1_genomic_01245	/GCA_000414215.1_ASM41421v1_genomic_01247	/GCA_000471945.1_ASM47194v1_genomic_01287	/GCA_000695895.1_ASM69589v1_genomic_01246	/GCA_000816205.1_ASM81620v1_genomic_01250	/GCA_000817045.1_ASM81704v1_genomic_01250	/GCA_000818055.1_ASM81805v1_genomic_01246	/GCA_001688645.2_ASM168864v2_genomic_01054	/GCA_002220485.1_ASM222048v1_genomic_01251	/GCA_003390755.1_ASM339075v1_genomic_00004	/GCA_000022705.1_ASM2270v1_genomic_01246	/GCA_003428375.1_ASM342837v1_genomic_00570	/GCA_003606305.1_ASM360630v1_genomic_01252	/GCA_003671995.1_ASM367199v1_genomic_01249	/GCA_004135895.1_ASM413589v1_genomic_01249	/GCA_008041995.1_ASM804199v1_genomic_01195	/GCA_011770105.1_ASM1177010v1_genomic_01250	/GCA_902387355.1_UHGG_MGYG-HGUT-02459_genomic_01250	/GCA_000022965.1_ASM2296v1_genomic_01249	/GCA_000025245.1_ASM2524v1_genomic_00121	/GCA_000092765.1_ASM9276v1_genomic_01247	/GCA_000220885.1_ASM22088v1_genomic_01250	/GCA_000224965.2_ASM22496v2_genomic_01245	/GCA_000260715.1_ASM26071v1_genomic_01248	/GCA_000277325.1_ASM27732v1_genomic_01247	/GCA_000966445.2_ASM96644v2_genomic_00838
leuD		3-isopropylmalate dehydratase small subunit	139	139	1	1	24094	1	19966		680	719	688		/GCA_000010425.1_ASM1042v1_genomic_00197	/GCA_000737885.1_ASM73788v1_genomic_00197	/GCA_902386735.1_UHGG_MGYG-HGUT-02395_genomic_00202	/GCA_009832825.1_ASM983282v1_genomic_00192	/GCA_003856735.1_ASM385673v1_genomic_00202	/GCA_003429385.1_ASM342938v1_genomic_00180	/GCA_003030905.1_ASM303090v1_genomic_00196	/GCA_000817995.1_ASM81799v1_genomic_00202	/GCA_000021425.1_ASM2142v1_genomic_00240	/GCA_000277345.1_ASM27734v1_genomic_00239	/GCA_000414215.1_ASM41421v1_genomic_00239	/GCA_000471945.1_ASM47194v1_genomic_00253	/GCA_000695895.1_ASM69589v1_genomic_00239	/GCA_000816205.1_ASM81620v1_genomic_00242	/GCA_000817045.1_ASM81704v1_genomic_00239	/GCA_000818055.1_ASM81805v1_genomic_00239	/GCA_001688645.2_ASM168864v2_genomic_00365	/GCA_002220485.1_ASM222048v1_genomic_00240	/GCA_003390755.1_ASM339075v1_genomic_00627	/GCA_000022705.1_ASM2270v1_genomic_00239	/GCA_003428375.1_ASM342837v1_genomic_01577	/GCA_003606305.1_ASM360630v1_genomic_00239	/GCA_003671995.1_ASM367199v1_genomic_00256	/GCA_004135895.1_ASM413589v1_genomic_00239	/GCA_008041995.1_ASM804199v1_genomic_00186	/GCA_011770105.1_ASM1177010v1_genomic_00239	/GCA_902387355.1_UHGG_MGYG-HGUT-02459_genomic_00239	/GCA_000022965.1_ASM2296v1_genomic_00240	/GCA_000025245.1_ASM2524v1_genomic_00737	/GCA_000092765.1_ASM9276v1_genomic_00238	/GCA_000220885.1_ASM22088v1_genomic_00239	/GCA_000224965.2_ASM22496v2_genomic_00239	/GCA_000260715.1_ASM26071v1_genomic_00255	/GCA_000277325.1_ASM27732v1_genomic_00239	/GCA_000966445.2_ASM96644v2_genomic_00716
rplM		50S ribosomal protein L13	139	139	1	1	6639	1	23253		449	539	451		/GCA_000010425.1_ASM1042v1_genomic_00334	/GCA_000737885.1_ASM73788v1_genomic_00335	/GCA_902386735.1_UHGG_MGYG-HGUT-02395_genomic_00340	/GCA_009832825.1_ASM983282v1_genomic_00340	/GCA_003856735.1_ASM385673v1_genomic_00343	/GCA_003429385.1_ASM342938v1_genomic_00318	/GCA_003030905.1_ASM303090v1_genomic_00340	/GCA_000817995.1_ASM81799v1_genomic_00340	/GCA_000021425.1_ASM2142v1_genomic_00371	/GCA_000277345.1_ASM27734v1_genomic_00371	/GCA_000414215.1_ASM41421v1_genomic_00371	/GCA_000471945.1_ASM47194v1_genomic_00390	/GCA_000695895.1_ASM69589v1_genomic_00371	/GCA_000816205.1_ASM81620v1_genomic_00374	/GCA_000817045.1_ASM81704v1_genomic_00371	/GCA_000818055.1_ASM81805v1_genomic_00371	/GCA_001688645.2_ASM168864v2_genomic_00224	/GCA_002220485.1_ASM222048v1_genomic_00372	/GCA_003390755.1_ASM339075v1_genomic_00766	/GCA_000022705.1_ASM2270v1_genomic_00371	/GCA_003428375.1_ASM342837v1_genomic_01445	/GCA_003606305.1_ASM360630v1_genomic_00371	/GCA_003671995.1_ASM367199v1_genomic_00404	/GCA_004135895.1_ASM413589v1_genomic_00371	/GCA_008041995.1_ASM804199v1_genomic_00318	/GCA_011770105.1_ASM1177010v1_genomic_00371	/GCA_902387355.1_UHGG_MGYG-HGUT-02459_genomic_00371	/GCA_000022965.1_ASM2296v1_genomic_00372	/GCA_000025245.1_ASM2524v1_genomic_00869	/GCA_000092765.1_ASM9276v1_genomic_00370	/GCA_000220885.1_ASM22088v1_genomic_00371	/GCA_000224965.2_ASM22496v2_genomic_00371	/GCA_000260715.1_ASM26071v1_genomic_00403	/GCA_000277325.1_ASM27732v1_genomic_00371	/GCA_000966445.2_ASM96644v2_genomic_00176
purE		N5-carboxyaminoimidazole ribonucleotide mutase	139	139	1	1	5096	1	16489		497	500	498		/GCA_000010425.1_ASM1042v1_genomic_00558	/GCA_000737885.1_ASM73788v1_genomic_00561	/GCA_902386735.1_UHGG_MGYG-HGUT-02395_genomic_00557	/GCA_009832825.1_ASM983282v1_genomic_00559	/GCA_003856735.1_ASM385673v1_genomic_00564	/GCA_003429385.1_ASM342938v1_genomic_00538	/GCA_003030905.1_ASM303090v1_genomic_00554	/GCA_000817995.1_ASM81799v1_genomic_00557	/GCA_000021425.1_ASM2142v1_genomic_01181	/GCA_000277345.1_ASM27734v1_genomic_00587	/GCA_000414215.1_ASM41421v1_genomic_00588	/GCA_000471945.1_ASM47194v1_genomic_00613	/GCA_000695895.1_ASM69589v1_genomic_00588	/GCA_000816205.1_ASM81620v1_genomic_00591	/GCA_000817045.1_ASM81704v1_genomic_00588	/GCA_000818055.1_ASM81805v1_genomic_00588	/GCA_001688645.2_ASM168864v2_genomic_01692	/GCA_002220485.1_ASM222048v1_genomic_00590	/GCA_003390755.1_ASM339075v1_genomic_00985	/GCA_000022705.1_ASM2270v1_genomic_00588	/GCA_003428375.1_ASM342837v1_genomic_01230	/GCA_003606305.1_ASM360630v1_genomic_00587	/GCA_003671995.1_ASM367199v1_genomic_00618	/GCA_004135895.1_ASM413589v1_genomic_00588	/GCA_008041995.1_ASM804199v1_genomic_00534	/GCA_011770105.1_ASM1177010v1_genomic_00587	/GCA_902387355.1_UHGG_MGYG-HGUT-02459_genomic_00588	/GCA_000022965.1_ASM2296v1_genomic_00589	/GCA_000025245.1_ASM2524v1_genomic_01086	/GCA_000092765.1_ASM9276v1_genomic_00586	/GCA_000220885.1_ASM22088v1_genomic_00588	/GCA_000224965.2_ASM22496v2_genomic_00587	/GCA_000260715.1_ASM26071v1_genomic_00616	/GCA_000277325.1_ASM27732v1_genomic_00589	/GCA_000966445.2_ASM96644v2_genomic_01661
glnM		putative glutamine ABC transporter permease protein GlnM	139	139	1	1	14077	1	3584		677	677	677		/GCA_000010425.1_ASM1042v1_genomic_00626	/GCA_000737885.1_ASM73788v1_genomic_00629	/GCA_902386735.1_UHGG_MGYG-HGUT-02395_genomic_00625	/GCA_009832825.1_ASM983282v1_genomic_00627	/GCA_003856735.1_ASM385673v1_genomic_00638	/GCA_003429385.1_ASM342938v1_genomic_00613	/GCA_003030905.1_ASM303090v1_genomic_00622	/GCA_000817995.1_ASM81799v1_genomic_00625	/GCA_000021425.1_ASM2142v1_genomic_01264	/GCA_000277345.1_ASM27734v1_genomic_00668	/GCA_000414215.1_ASM41421v1_genomic_00670	/GCA_000471945.1_ASM47194v1_genomic_00694	/GCA_000695895.1_ASM69589v1_genomic_00669	/GCA_000816205.1_ASM81620v1_genomic_00672	/GCA_000817045.1_ASM81704v1_genomic_00669	/GCA_000818055.1_ASM81805v1_genomic_00669	/GCA_001688645.2_ASM168864v2_genomic_01611	/GCA_002220485.1_ASM222048v1_genomic_00671	/GCA_003390755.1_ASM339075v1_genomic_01067	/GCA_000022705.1_ASM2270v1_genomic_00669	/GCA_003428375.1_ASM342837v1_genomic_01149	/GCA_003606305.1_ASM360630v1_genomic_00668	/GCA_003671995.1_ASM367199v1_genomic_00691	/GCA_004135895.1_ASM413589v1_genomic_00669	/GCA_008041995.1_ASM804199v1_genomic_00615	/GCA_011770105.1_ASM1177010v1_genomic_00669	/GCA_902387355.1_UHGG_MGYG-HGUT-02459_genomic_00669	/GCA_000022965.1_ASM2296v1_genomic_00671	/GCA_000025245.1_ASM2524v1_genomic_01168	/GCA_000092765.1_ASM9276v1_genomic_00667	/GCA_000220885.1_ASM22088v1_genomic_00669	/GCA_000224965.2_ASM22496v2_genomic_00668	/GCA_000260715.1_ASM26071v1_genomic_00689	/GCA_000277325.1_ASM27732v1_genomic_00670	/GCA_000966445.2_ASM96644v2_genomic_00877
hisG		ATP phosphoribosyltransferase	139	139	1	1	27944	6	20		851	851	851		/GCA_000010425.1_ASM1042v1_genomic_00855	/GCA_000737885.1_ASM73788v1_genomic_00886	/GCA_902386735.1_UHGG_MGYG-HGUT-02395_genomic_00925	/GCA_009832825.1_ASM983282v1_genomic_00883	/GCA_003856735.1_ASM385673v1_genomic_00944	/GCA_003429385.1_ASM342938v1_genomic_00867	/GCA_003030905.1_ASM303090v1_genomic_00929	/GCA_000817995.1_ASM81799v1_genomic_00925	/GCA_000021425.1_ASM2142v1_genomic_01381	/GCA_000277345.1_ASM27734v1_genomic_00786	/GCA_000414215.1_ASM41421v1_genomic_00788	/GCA_000471945.1_ASM47194v1_genomic_00829	/GCA_000695895.1_ASM69589v1_genomic_00787	/GCA_000816205.1_ASM81620v1_genomic_00791	/GCA_000817045.1_ASM81704v1_genomic_00788	/GCA_000818055.1_ASM81805v1_genomic_00787	/GCA_001688645.2_ASM168864v2_genomic_01493	/GCA_002220485.1_ASM222048v1_genomic_00789	/GCA_003390755.1_ASM339075v1_genomic_01186	/GCA_000022705.1_ASM2270v1_genomic_00787	/GCA_003428375.1_ASM342837v1_genomic_01031	/GCA_003606305.1_ASM360630v1_genomic_00786	/GCA_003671995.1_ASM367199v1_genomic_00807	/GCA_004135895.1_ASM413589v1_genomic_00787	/GCA_008041995.1_ASM804199v1_genomic_00733	/GCA_011770105.1_ASM1177010v1_genomic_00787	/GCA_902387355.1_UHGG_MGYG-HGUT-02459_genomic_00788	/GCA_000022965.1_ASM2296v1_genomic_00788	/GCA_000025245.1_ASM2524v1_genomic_01287	/GCA_000092765.1_ASM9276v1_genomic_00785	/GCA_000220885.1_ASM22088v1_genomic_00787	/GCA_000224965.2_ASM22496v2_genomic_00786	/GCA_000260715.1_ASM26071v1_genomic_00806	/GCA_000277325.1_ASM27732v1_genomic_00788	/GCA_000966445.2_ASM96644v2_genomic_01298
argH		Argininosuccinate lyase	139	139	1	1	4298	1	13175		1472	1544	1481		/GCA_000010425.1_ASM1042v1_genomic_00997	/GCA_000737885.1_ASM73788v1_genomic_01036	/GCA_902386735.1_UHGG_MGYG-HGUT-02395_genomic_01065	/GCA_009832825.1_ASM983282v1_genomic_01318	/GCA_003856735.1_ASM385673v1_genomic_01096	/GCA_003429385.1_ASM342938v1_genomic_00994	/GCA_003030905.1_ASM303090v1_genomic_01139	/GCA_000817995.1_ASM81799v1_genomic_01065	/GCA_000021425.1_ASM2142v1_genomic_01315	/GCA_000277345.1_ASM27734v1_genomic_00719	/GCA_000414215.1_ASM41421v1_genomic_00721	/GCA_000471945.1_ASM47194v1_genomic_00758	/GCA_000695895.1_ASM69589v1_genomic_00720	/GCA_000816205.1_ASM81620v1_genomic_00723	/GCA_000817045.1_ASM81704v1_genomic_00721	/GCA_000818055.1_ASM81805v1_genomic_00720	/GCA_001688645.2_ASM168864v2_genomic_01562	/GCA_002220485.1_ASM222048v1_genomic_00722	/GCA_003390755.1_ASM339075v1_genomic_01119	/GCA_000022705.1_ASM2270v1_genomic_00720	/GCA_003428375.1_ASM342837v1_genomic_01098	/GCA_003606305.1_ASM360630v1_genomic_00719	/GCA_003671995.1_ASM367199v1_genomic_00738	/GCA_004135895.1_ASM413589v1_genomic_00720	/GCA_008041995.1_ASM804199v1_genomic_00666	/GCA_011770105.1_ASM1177010v1_genomic_00720	/GCA_902387355.1_UHGG_MGYG-HGUT-02459_genomic_00721	/GCA_000022965.1_ASM2296v1_genomic_00722	/GCA_000025245.1_ASM2524v1_genomic_01220	/GCA_000092765.1_ASM9276v1_genomic_00718	/GCA_000220885.1_ASM22088v1_genomic_00720	/GCA_000224965.2_ASM22496v2_genomic_00719	/GCA_000260715.1_ASM26071v1_genomic_00737	/GCA_000277325.1_ASM27732v1_genomic_00721	/GCA_000966445.2_ASM96644v2_genomic_01578
ldh2		L-lactate dehydrogenase 2	139	139	1	1	1015	1	4487		962	962	962		/GCA_000010425.1_ASM1042v1_genomic_01201	/GCA_000737885.1_ASM73788v1_genomic_01222	/GCA_902386735.1_UHGG_MGYG-HGUT-02395_genomic_01264	/GCA_009832825.1_ASM983282v1_genomic_01582	/GCA_003856735.1_ASM385673v1_genomic_01369	/GCA_003429385.1_ASM342938v1_genomic_01331	/GCA_003030905.1_ASM303090v1_genomic_01390	/GCA_000817995.1_ASM81799v1_genomic_01264	/GCA_000021425.1_ASM2142v1_genomic_00840	/GCA_000277345.1_ASM27734v1_genomic_01213	/GCA_000414215.1_ASM41421v1_genomic_01215	/GCA_000471945.1_ASM47194v1_genomic_01255	/GCA_000695895.1_ASM69589v1_genomic_01214	/GCA_000816205.1_ASM81620v1_genomic_01218	/GCA_000817045.1_ASM81704v1_genomic_01218	/GCA_000818055.1_ASM81805v1_genomic_01214	/GCA_001688645.2_ASM168864v2_genomic_01086	/GCA_002220485.1_ASM222048v1_genomic_01219	/GCA_003390755.1_ASM339075v1_genomic_01622	/GCA_000022705.1_ASM2270v1_genomic_01214	/GCA_003428375.1_ASM342837v1_genomic_00602	/GCA_003606305.1_ASM360630v1_genomic_01220	/GCA_003671995.1_ASM367199v1_genomic_01216	/GCA_004135895.1_ASM413589v1_genomic_01217	/GCA_008041995.1_ASM804199v1_genomic_01163	/GCA_011770105.1_ASM1177010v1_genomic_01218	/GCA_902387355.1_UHGG_MGYG-HGUT-02459_genomic_01218	/GCA_000022965.1_ASM2296v1_genomic_01217	/GCA_000025245.1_ASM2524v1_genomic_00089	/GCA_000092765.1_ASM9276v1_genomic_01215	/GCA_000220885.1_ASM22088v1_genomic_01218	/GCA_000224965.2_ASM22496v2_genomic_01213	/GCA_000260715.1_ASM26071v1_genomic_01215	/GCA_000277325.1_ASM27732v1_genomic_01215	/GCA_000966445.2_ASM96644v2_genomic_01628
hisA		1-(5-phosphoribosyl)-5-[(5-phosphoribosylamino)methylideneamino] imidazole-4-carboxamide isomerase	139	139	1	1	19955	1	4533		725	731	725		/GCA_000010425.1_ASM1042v1_genomic_01208	/GCA_000737885.1_ASM73788v1_genomic_01236	/GCA_902386735.1_UHGG_MGYG-HGUT-02395_genomic_01280	/GCA_009832825.1_ASM983282v1_genomic_01598	/GCA_003856735.1_ASM385673v1_genomic_01385	/GCA_003429385.1_ASM342938v1_genomic_01345	/GCA_003030905.1_ASM303090v1_genomic_01398	/GCA_000817995.1_ASM81799v1_genomic_01280	/GCA_000021425.1_ASM2142v1_genomic_00846	/GCA_000277345.1_ASM27734v1_genomic_01219	/GCA_000414215.1_ASM41421v1_genomic_01221	/GCA_000471945.1_ASM47194v1_genomic_01261	/GCA_000695895.1_ASM69589v1_genomic_01220	/GCA_000816205.1_ASM81620v1_genomic_01224	/GCA_000817045.1_ASM81704v1_genomic_01224	/GCA_000818055.1_ASM81805v1_genomic_01220	/GCA_001688645.2_ASM168864v2_genomic_01080	/GCA_002220485.1_ASM222048v1_genomic_01225	/GCA_003390755.1_ASM339075v1_genomic_01629	/GCA_000022705.1_ASM2270v1_genomic_01220	/GCA_003428375.1_ASM342837v1_genomic_00596	/GCA_003606305.1_ASM360630v1_genomic_01226	/GCA_003671995.1_ASM367199v1_genomic_01222	/GCA_004135895.1_ASM413589v1_genomic_01223	/GCA_008041995.1_ASM804199v1_genomic_01169	/GCA_011770105.1_ASM1177010v1_genomic_01224	/GCA_902387355.1_UHGG_MGYG-HGUT-02459_genomic_01224	/GCA_000022965.1_ASM2296v1_genomic_01223	/GCA_000025245.1_ASM2524v1_genomic_00095	/GCA_000092765.1_ASM9276v1_genomic_01221	/GCA_000220885.1_ASM22088v1_genomic_01224	/GCA_000224965.2_ASM22496v2_genomic_01219	/GCA_000260715.1_ASM26071v1_genomic_01221	/GCA_000277325.1_ASM27732v1_genomic_01221	/GCA_000966445.2_ASM96644v2_genomic_00947
group_1499		hypothetical protein	139	139	1	1	8893	1	23685		1364	1460	1364		/GCA_000010425.1_ASM1042v1_genomic_01425	/GCA_000737885.1_ASM73788v1_genomic_01458	/GCA_902386735.1_UHGG_MGYG-HGUT-02395_genomic_01442	/GCA_009832825.1_ASM983282v1_genomic_01755	/GCA_003856735.1_ASM385673v1_genomic_01537	/GCA_003429385.1_ASM342938v1_genomic_01502	/GCA_003030905.1_ASM303090v1_genomic_01531	/GCA_000817995.1_ASM81799v1_genomic_01442	/GCA_000021425.1_ASM2142v1_genomic_00582	/GCA_000277345.1_ASM27734v1_genomic_01347	/GCA_000414215.1_ASM41421v1_genomic_01349	/GCA_000471945.1_ASM47194v1_genomic_01384	/GCA_000695895.1_ASM69589v1_genomic_01345	/GCA_000816205.1_ASM81620v1_genomic_01352	/GCA_000817045.1_ASM81704v1_genomic_01352	/GCA_000818055.1_ASM81805v1_genomic_01348	/GCA_001688645.2_ASM168864v2_genomic_00956	/GCA_002220485.1_ASM222048v1_genomic_01353	/GCA_003390755.1_ASM339075v1_genomic_00107	/GCA_000022705.1_ASM2270v1_genomic_01348	/GCA_003428375.1_ASM342837v1_genomic_00468	/GCA_003606305.1_ASM360630v1_genomic_01353	/GCA_003671995.1_ASM367199v1_genomic_01350	/GCA_004135895.1_ASM413589v1_genomic_01351	/GCA_008041995.1_ASM804199v1_genomic_01297	/GCA_011770105.1_ASM1177010v1_genomic_01351	/GCA_902387355.1_UHGG_MGYG-HGUT-02459_genomic_01352	/GCA_000022965.1_ASM2296v1_genomic_01351	/GCA_000025245.1_ASM2524v1_genomic_00223	/GCA_000092765.1_ASM9276v1_genomic_01349	/GCA_000220885.1_ASM22088v1_genomic_01352	/GCA_000224965.2_ASM22496v2_genomic_01347	/GCA_000260715.1_ASM26071v1_genomic_01349	/GCA_000277325.1_ASM27732v1_genomic_01349	/GCA_000966445.2_ASM96644v2_genomic_00054
leuB		3-isopropylmalate dehydrogenase	139	139	1	1	8866	1	21041		1031	1070	1034		/GCA_000010425.1_ASM1042v1_genomic_01442	/GCA_000737885.1_ASM73788v1_genomic_01441	/GCA_902386735.1_UHGG_MGYG-HGUT-02395_genomic_01459	/GCA_009832825.1_ASM983282v1_genomic_01772	/GCA_003856735.1_ASM385673v1_genomic_01548	/GCA_003429385.1_ASM342938v1_genomic_01519	/GCA_003030905.1_ASM303090v1_genomic_01548	/GCA_000817995.1_ASM81799v1_genomic_01459	/GCA_000021425.1_ASM2142v1_genomic_00598	/GCA_000277345.1_ASM27734v1_genomic_01362	/GCA_000414215.1_ASM41421v1_genomic_01364	/GCA_000471945.1_ASM47194v1_genomic_01398	/GCA_000695895.1_ASM69589v1_genomic_01360	/GCA_000816205.1_ASM81620v1_genomic_01367	/GCA_000817045.1_ASM81704v1_genomic_01367	/GCA_000818055.1_ASM81805v1_genomic_01363	/GCA_001688645.2_ASM168864v2_genomic_00942	/GCA_002220485.1_ASM222048v1_genomic_01368	/GCA_003390755.1_ASM339075v1_genomic_00122	/GCA_000022705.1_ASM2270v1_genomic_01363	/GCA_003428375.1_ASM342837v1_genomic_00453	/GCA_003606305.1_ASM360630v1_genomic_01368	/GCA_003671995.1_ASM367199v1_genomic_01364	/GCA_004135895.1_ASM413589v1_genomic_01366	/GCA_008041995.1_ASM804199v1_genomic_01312	/GCA_011770105.1_ASM1177010v1_genomic_01366	/GCA_902387355.1_UHGG_MGYG-HGUT-02459_genomic_01367	/GCA_000022965.1_ASM2296v1_genomic_01366	/GCA_000025245.1_ASM2524v1_genomic_00238	/GCA_000092765.1_ASM9276v1_genomic_01364	/GCA_000220885.1_ASM22088v1_genomic_01367	/GCA_000224965.2_ASM22496v2_genomic_01362	/GCA_000260715.1_ASM26071v1_genomic_01363	/GCA_000277325.1_ASM27732v1_genomic_01364	/GCA_000966445.2_ASM96644v2_genomic_00071
gatA		Glutamyl-tRNA(Gln) amidotransferase subunit A	139	139	1	1	11190	1	22705		1529	1544	1540		/GCA_000010425.1_ASM1042v1_genomic_01564	/GCA_000737885.1_ASM73788v1_genomic_01620	/GCA_902386735.1_UHGG_MGYG-HGUT-02395_genomic_01621	/GCA_009832825.1_ASM983282v1_genomic_01892	/GCA_003856735.1_ASM385673v1_genomic_01651	/GCA_003429385.1_ASM342938v1_genomic_01630	/GCA_003030905.1_ASM303090v1_genomic_01665	/GCA_000817995.1_ASM81799v1_genomic_01621	/GCA_000021425.1_ASM2142v1_genomic_00709	/GCA_000277345.1_ASM27734v1_genomic_01471	/GCA_000414215.1_ASM41421v1_genomic_01473	/GCA_000471945.1_ASM47194v1_genomic_01517	/GCA_000695895.1_ASM69589v1_genomic_01469	/GCA_000816205.1_ASM81620v1_genomic_01476	/GCA_000817045.1_ASM81704v1_genomic_01476	/GCA_000818055.1_ASM81805v1_genomic_01472	/GCA_001688645.2_ASM168864v2_genomic_00807	/GCA_002220485.1_ASM222048v1_genomic_01478	/GCA_003390755.1_ASM339075v1_genomic_00232	/GCA_000022705.1_ASM2270v1_genomic_01473	/GCA_003428375.1_ASM342837v1_genomic_00344	/GCA_003606305.1_ASM360630v1_genomic_01477	/GCA_003671995.1_ASM367199v1_genomic_01459	/GCA_004135895.1_ASM413589v1_genomic_01475	/GCA_008041995.1_ASM804199v1_genomic_01421	/GCA_011770105.1_ASM1177010v1_genomic_01475	/GCA_902387355.1_UHGG_MGYG-HGUT-02459_genomic_01476	/GCA_000022965.1_ASM2296v1_genomic_01475	/GCA_000025245.1_ASM2524v1_genomic_00348	/GCA_000092765.1_ASM9276v1_genomic_01473	/GCA_000220885.1_ASM22088v1_genomic_01476	/GCA_000224965.2_ASM22496v2_genomic_01471	/GCA_000260715.1_ASM26071v1_genomic_01457	/GCA_000277325.1_ASM27732v1_genomic_01473	/GCA_000966445.2_ASM96644v2_genomic_00494
group_1508		putative tRNA/rRNA methyltransferase	139	139	1	1	21153	1	27718		989	1136	997		/GCA_000010425.1_ASM1042v1_genomic_01701	/GCA_000737885.1_ASM73788v1_genomic_01769	/GCA_902386735.1_UHGG_MGYG-HGUT-02395_genomic_01770	/GCA_009832825.1_ASM983282v1_genomic_02021	/GCA_003856735.1_ASM385673v1_genomic_01801	/GCA_003429385.1_ASM342938v1_genomic_01783	/GCA_003030905.1_ASM303090v1_genomic_01810	/GCA_000817995.1_ASM81799v1_genomic_01770	/GCA_000021425.1_ASM2142v1_genomic_01615	/GCA_000277345.1_ASM27734v1_genomic_01602	/GCA_000414215.1_ASM41421v1_genomic_01605	/GCA_000471945.1_ASM47194v1_genomic_01650	/GCA_000695895.1_ASM69589v1_genomic_01602	/GCA_000816205.1_ASM81620v1_genomic_01611	/GCA_000817045.1_ASM81704v1_genomic_01619	/GCA_000818055.1_ASM81805v1_genomic_01603	/GCA_001688645.2_ASM168864v2_genomic_00637	/GCA_002220485.1_ASM222048v1_genomic_01610	/GCA_003390755.1_ASM339075v1_genomic_00364	/GCA_000022705.1_ASM2270v1_genomic_01604	/GCA_003428375.1_ASM342837v1_genomic_00213	/GCA_003606305.1_ASM360630v1_genomic_01602	/GCA_003671995.1_ASM367199v1_genomic_01587	/GCA_004135895.1_ASM413589v1_genomic_01595	/GCA_008041995.1_ASM804199v1_genomic_01552	/GCA_011770105.1_ASM1177010v1_genomic_01600	/GCA_902387355.1_UHGG_MGYG-HGUT-02459_genomic_01619	/GCA_000022965.1_ASM2296v1_genomic_01606	/GCA_000025245.1_ASM2524v1_genomic_00478	/GCA_000092765.1_ASM9276v1_genomic_01604	/GCA_000220885.1_ASM22088v1_genomic_01606	/GCA_000224965.2_ASM22496v2_genomic_01602	/GCA_000260715.1_ASM26071v1_genomic_01585	/GCA_000277325.1_ASM27732v1_genomic_01604	/GCA_000966445.2_ASM96644v2_genomic_00421
pgi		Glucose-6-phosphate isomerase	139	139	1	1	25553	1	899		1697	1700	1698		/GCA_000010425.1_ASM1042v1_genomic_00250	/GCA_000737885.1_ASM73788v1_genomic_00251	/GCA_902386735.1_UHGG_MGYG-HGUT-02395_genomic_00255	/GCA_009832825.1_ASM983282v1_genomic_00249	/GCA_003856735.1_ASM385673v1_genomic_00258	/GCA_003429385.1_ASM342938v1_genomic_00233	/GCA_003030905.1_ASM303090v1_genomic_00250	/GCA_000817995.1_ASM81799v1_genomic_00255	/GCA_000021425.1_ASM2142v1_genomic_00291	/GCA_000277345.1_ASM27734v1_genomic_00290	/GCA_000414215.1_ASM41421v1_genomic_00290	/GCA_000471945.1_ASM47194v1_genomic_00303	/GCA_000695895.1_ASM69589v1_genomic_00290	/GCA_000816205.1_ASM81620v1_genomic_00293	/GCA_000817045.1_ASM81704v1_genomic_00290	/GCA_000818055.1_ASM81805v1_genomic_00290	/GCA_001688645.2_ASM168864v2_genomic_00313	/GCA_002220485.1_ASM222048v1_genomic_00291	/GCA_003390755.1_ASM339075v1_genomic_00678	/GCA_000022705.1_ASM2270v1_genomic_00290	/GCA_003428375.1_ASM342837v1_genomic_01526	/GCA_003606305.1_ASM360630v1_genomic_00290	/GCA_003671995.1_ASM367199v1_genomic_00310	/GCA_004135895.1_ASM413589v1_genomic_00290	/GCA_008041995.1_ASM804199v1_genomic_00237	/GCA_011770105.1_ASM1177010v1_genomic_00290	/GCA_902387355.1_UHGG_MGYG-HGUT-02459_genomic_00290	/GCA_000022965.1_ASM2296v1_genomic_00291	/GCA_000025245.1_ASM2524v1_genomic_00788	/GCA_000092765.1_ASM9276v1_genomic_00289	/GCA_000220885.1_ASM22088v1_genomic_00290	/GCA_000224965.2_ASM22496v2_genomic_00290	/GCA_000260715.1_ASM26071v1_genomic_00309	/GCA_000277325.1_ASM27732v1_genomic_00290	/GCA_000966445.2_ASM96644v2_genomic_00627
rplA		50S ribosomal protein L1	139	139	1	1	25433	1	19352		596	692	690		/GCA_000010425.1_ASM1042v1_genomic_00268	/GCA_000737885.1_ASM73788v1_genomic_00269	/GCA_902386735.1_UHGG_MGYG-HGUT-02395_genomic_00273	/GCA_009832825.1_ASM983282v1_genomic_00267	/GCA_003856735.1_ASM385673v1_genomic_00276	/GCA_003429385.1_ASM342938v1_genomic_00251	/GCA_003030905.1_ASM303090v1_genomic_00268	/GCA_000817995.1_ASM81799v1_genomic_00273	/GCA_000021425.1_ASM2142v1_genomic_00309	/GCA_000277345.1_ASM27734v1_genomic_00308	/GCA_000414215.1_ASM41421v1_genomic_00308	/GCA_000471945.1_ASM47194v1_genomic_00322	/GCA_000695895.1_ASM69589v1_genomic_00308	/GCA_000816205.1_ASM81620v1_genomic_00311	/GCA_000817045.1_ASM81704v1_genomic_00308	/GCA_000818055.1_ASM81805v1_genomic_00308	/GCA_001688645.2_ASM168864v2_genomic_00295	/GCA_002220485.1_ASM222048v1_genomic_00309	/GCA_003390755.1_ASM339075v1_genomic_00696	/GCA_000022705.1_ASM2270v1_genomic_00308	/GCA_003428375.1_ASM342837v1_genomic_01508	/GCA_003606305.1_ASM360630v1_genomic_00308	/GCA_003671995.1_ASM367199v1_genomic_00330	/GCA_004135895.1_ASM413589v1_genomic_00308	/GCA_008041995.1_ASM804199v1_genomic_00255	/GCA_011770105.1_ASM1177010v1_genomic_00308	/GCA_902387355.1_UHGG_MGYG-HGUT-02459_genomic_00308	/GCA_000022965.1_ASM2296v1_genomic_00309	/GCA_000025245.1_ASM2524v1_genomic_00806	/GCA_000092765.1_ASM9276v1_genomic_00307	/GCA_000220885.1_ASM22088v1_genomic_00308	/GCA_000224965.2_ASM22496v2_genomic_00308	/GCA_000260715.1_ASM26071v1_genomic_00329	/GCA_000277325.1_ASM27732v1_genomic_00308	/GCA_000966445.2_ASM96644v2_genomic_00556
rplF		50S ribosomal protein L6	139	139	1	1	6714	8	3		539	539	539		/GCA_000010425.1_ASM1042v1_genomic_00361	/GCA_000737885.1_ASM73788v1_genomic_00360	/GCA_902386735.1_UHGG_MGYG-HGUT-02395_genomic_00365	/GCA_009832825.1_ASM983282v1_genomic_00365	/GCA_003856735.1_ASM385673v1_genomic_00368	/GCA_003429385.1_ASM342938v1_genomic_00343	/GCA_003030905.1_ASM303090v1_genomic_00365	/GCA_000817995.1_ASM81799v1_genomic_00365	/GCA_000021425.1_ASM2142v1_genomic_00394	/GCA_000277345.1_ASM27734v1_genomic_00394	/GCA_000414215.1_ASM41421v1_genomic_00394	/GCA_000471945.1_ASM47194v1_genomic_00413	/GCA_000695895.1_ASM69589v1_genomic_00394	/GCA_000816205.1_ASM81620v1_genomic_00397	/GCA_000817045.1_ASM81704v1_genomic_00394	/GCA_000818055.1_ASM81805v1_genomic_00394	/GCA_001688645.2_ASM168864v2_genomic_00202	/GCA_002220485.1_ASM222048v1_genomic_00395	/GCA_003390755.1_ASM339075v1_genomic_00791	/GCA_000022705.1_ASM2270v1_genomic_00394	/GCA_003428375.1_ASM342837v1_genomic_01422	/GCA_003606305.1_ASM360630v1_genomic_00394	/GCA_003671995.1_ASM367199v1_genomic_00426	/GCA_004135895.1_ASM413589v1_genomic_00394	/GCA_008041995.1_ASM804199v1_genomic_00341	/GCA_011770105.1_ASM1177010v1_genomic_00394	/GCA_902387355.1_UHGG_MGYG-HGUT-02459_genomic_00394	/GCA_000022965.1_ASM2296v1_genomic_00395	/GCA_000025245.1_ASM2524v1_genomic_00892	/GCA_000092765.1_ASM9276v1_genomic_00393	/GCA_000220885.1_ASM22088v1_genomic_00394	/GCA_000224965.2_ASM22496v2_genomic_00394	/GCA_000260715.1_ASM26071v1_genomic_00425	/GCA_000277325.1_ASM27732v1_genomic_00394	/GCA_000966445.2_ASM96644v2_genomic_00147
nusA		Transcription termination/antitermination protein NusA	139	139	1	1	7380	1	16396		1028	1076	1058		/GCA_000010425.1_ASM1042v1_genomic_00379	/GCA_000737885.1_ASM73788v1_genomic_00378	/GCA_902386735.1_UHGG_MGYG-HGUT-02395_genomic_00383	/GCA_009832825.1_ASM983282v1_genomic_00383	/GCA_003856735.1_ASM385673v1_genomic_00386	/GCA_003429385.1_ASM342938v1_genomic_00361	/GCA_003030905.1_ASM303090v1_genomic_00383	/GCA_000817995.1_ASM81799v1_genomic_00383	/GCA_000021425.1_ASM2142v1_genomic_00410	/GCA_000277345.1_ASM27734v1_genomic_00410	/GCA_000414215.1_ASM41421v1_genomic_00410	/GCA_000471945.1_ASM47194v1_genomic_00429	/GCA_000695895.1_ASM69589v1_genomic_00410	/GCA_000816205.1_ASM81620v1_genomic_00413	/GCA_000817045.1_ASM81704v1_genomic_00410	/GCA_000818055.1_ASM81805v1_genomic_00410	/GCA_001688645.2_ASM168864v2_genomic_00185	/GCA_002220485.1_ASM222048v1_genomic_00411	/GCA_003390755.1_ASM339075v1_genomic_00807	/GCA_000022705.1_ASM2270v1_genomic_00410	/GCA_003428375.1_ASM342837v1_genomic_01406	/GCA_003606305.1_ASM360630v1_genomic_00410	/GCA_003671995.1_ASM367199v1_genomic_00443	/GCA_004135895.1_ASM413589v1_genomic_00410	/GCA_008041995.1_ASM804199v1_genomic_00357	/GCA_011770105.1_ASM1177010v1_genomic_00410	/GCA_902387355.1_UHGG_MGYG-HGUT-02459_genomic_00410	/GCA_000022965.1_ASM2296v1_genomic_00411	/GCA_000025245.1_ASM2524v1_genomic_00908	/GCA_000092765.1_ASM9276v1_genomic_00409	/GCA_000220885.1_ASM22088v1_genomic_00410	/GCA_000224965.2_ASM22496v2_genomic_00410	/GCA_000260715.1_ASM26071v1_genomic_00442	/GCA_000277325.1_ASM27732v1_genomic_00410	/GCA_000966445.2_ASM96644v2_genomic_00130
ilvD		Dihydroxy-acid dehydratase	139	139	1	1	3781	1	12270		1769	1907	1802		/GCA_000010425.1_ASM1042v1_genomic_00584	/GCA_000737885.1_ASM73788v1_genomic_00587	/GCA_902386735.1_UHGG_MGYG-HGUT-02395_genomic_00583	/GCA_009832825.1_ASM983282v1_genomic_00585	/GCA_003856735.1_ASM385673v1_genomic_00596	/GCA_003429385.1_ASM342938v1_genomic_00571	/GCA_003030905.1_ASM303090v1_genomic_00580	/GCA_000817995.1_ASM81799v1_genomic_00583	/GCA_000021425.1_ASM2142v1_genomic_01219	/GCA_000277345.1_ASM27734v1_genomic_00625	/GCA_000414215.1_ASM41421v1_genomic_00626	/GCA_000471945.1_ASM47194v1_genomic_00651	/GCA_000695895.1_ASM69589v1_genomic_00626	/GCA_000816205.1_ASM81620v1_genomic_00629	/GCA_000817045.1_ASM81704v1_genomic_00626	/GCA_000818055.1_ASM81805v1_genomic_00626	/GCA_001688645.2_ASM168864v2_genomic_01655	/GCA_002220485.1_ASM222048v1_genomic_00628	/GCA_003390755.1_ASM339075v1_genomic_01024	/GCA_000022705.1_ASM2270v1_genomic_00626	/GCA_003428375.1_ASM342837v1_genomic_01192	/GCA_003606305.1_ASM360630v1_genomic_00625	/GCA_003671995.1_ASM367199v1_genomic_00648	/GCA_004135895.1_ASM413589v1_genomic_00626	/GCA_008041995.1_ASM804199v1_genomic_00572	/GCA_011770105.1_ASM1177010v1_genomic_00625	/GCA_902387355.1_UHGG_MGYG-HGUT-02459_genomic_00626	/GCA_000022965.1_ASM2296v1_genomic_00627	/GCA_000025245.1_ASM2524v1_genomic_01124	/GCA_000092765.1_ASM9276v1_genomic_00624	/GCA_000220885.1_ASM22088v1_genomic_00626	/GCA_000224965.2_ASM22496v2_genomic_00625	/GCA_000260715.1_ASM26071v1_genomic_00646	/GCA_000277325.1_ASM27732v1_genomic_00627	/GCA_000966445.2_ASM96644v2_genomic_00859
pyrB		Aspartate carbamoyltransferase catalytic subunit	139	139	1	1	28358	1	10594		944	1013	980		/GCA_000010425.1_ASM1042v1_genomic_00816	/GCA_000737885.1_ASM73788v1_genomic_00847	/GCA_902386735.1_UHGG_MGYG-HGUT-02395_genomic_00887	/GCA_009832825.1_ASM983282v1_genomic_00846	/GCA_003856735.1_ASM385673v1_genomic_00907	/GCA_003429385.1_ASM342938v1_genomic_00830	/GCA_003030905.1_ASM303090v1_genomic_00890	/GCA_000817995.1_ASM81799v1_genomic_00887	/GCA_000021425.1_ASM2142v1_genomic_01470	/GCA_000277345.1_ASM27734v1_genomic_00874	/GCA_000414215.1_ASM41421v1_genomic_00876	/GCA_000471945.1_ASM47194v1_genomic_00920	/GCA_000695895.1_ASM69589v1_genomic_00875	/GCA_000816205.1_ASM81620v1_genomic_00879	/GCA_000817045.1_ASM81704v1_genomic_00876	/GCA_000818055.1_ASM81805v1_genomic_00875	/GCA_001688645.2_ASM168864v2_genomic_01404	/GCA_002220485.1_ASM222048v1_genomic_00877	/GCA_003390755.1_ASM339075v1_genomic_01275	/GCA_000022705.1_ASM2270v1_genomic_00875	/GCA_003428375.1_ASM342837v1_genomic_00943	/GCA_003606305.1_ASM360630v1_genomic_00874	/GCA_003671995.1_ASM367199v1_genomic_00905	/GCA_004135895.1_ASM413589v1_genomic_00875	/GCA_008041995.1_ASM804199v1_genomic_00821	/GCA_011770105.1_ASM1177010v1_genomic_00875	/GCA_902387355.1_UHGG_MGYG-HGUT-02459_genomic_00876	/GCA_000022965.1_ASM2296v1_genomic_00876	/GCA_000025245.1_ASM2524v1_genomic_01375	/GCA_000092765.1_ASM9276v1_genomic_00873	/GCA_000220885.1_ASM22088v1_genomic_00875	/GCA_000224965.2_ASM22496v2_genomic_00874	/GCA_000260715.1_ASM26071v1_genomic_00904	/GCA_000277325.1_ASM27732v1_genomic_00876	/GCA_000966445.2_ASM96644v2_genomic_01171
group_1619		putative RNA pseudouridine synthase	139	139	1	1	27559	1	7836		770	776	771		/GCA_000010425.1_ASM1042v1_genomic_00874	/GCA_000737885.1_ASM73788v1_genomic_00905	/GCA_902386735.1_UHGG_MGYG-HGUT-02395_genomic_00944	/GCA_009832825.1_ASM983282v1_genomic_00902	/GCA_003856735.1_ASM385673v1_genomic_00963	/GCA_003429385.1_ASM342938v1_genomic_00886	/GCA_003030905.1_ASM303090v1_genomic_00948	/GCA_000817995.1_ASM81799v1_genomic_00944	/GCA_000021425.1_ASM2142v1_genomic_01400	/GCA_000277345.1_ASM27734v1_genomic_00804	/GCA_000414215.1_ASM41421v1_genomic_00806	/GCA_000471945.1_ASM47194v1_genomic_00851	/GCA_000695895.1_ASM69589v1_genomic_00805	/GCA_000816205.1_ASM81620v1_genomic_00809	/GCA_000817045.1_ASM81704v1_genomic_00806	/GCA_000818055.1_ASM81805v1_genomic_00805	/GCA_001688645.2_ASM168864v2_genomic_01475	/GCA_002220485.1_ASM222048v1_genomic_00807	/GCA_003390755.1_ASM339075v1_genomic_01204	/GCA_000022705.1_ASM2270v1_genomic_00805	/GCA_003428375.1_ASM342837v1_genomic_01013	/GCA_003606305.1_ASM360630v1_genomic_00804	/GCA_003671995.1_ASM367199v1_genomic_00825	/GCA_004135895.1_ASM413589v1_genomic_00805	/GCA_008041995.1_ASM804199v1_genomic_00751	/GCA_011770105.1_ASM1177010v1_genomic_00805	/GCA_902387355.1_UHGG_MGYG-HGUT-02459_genomic_00806	/GCA_000022965.1_ASM2296v1_genomic_00806	/GCA_000025245.1_ASM2524v1_genomic_01305	/GCA_000092765.1_ASM9276v1_genomic_00803	/GCA_000220885.1_ASM22088v1_genomic_00805	/GCA_000224965.2_ASM22496v2_genomic_00804	/GCA_000260715.1_ASM26071v1_genomic_00824	/GCA_000277325.1_ASM27732v1_genomic_00806	/GCA_000966445.2_ASM96644v2_genomic_01278
secG		putative protein-export membrane protein SecG	139	139	1	1	27371	1	6049		227	260	249		/GCA_000010425.1_ASM1042v1_genomic_00902	/GCA_000737885.1_ASM73788v1_genomic_00933	/GCA_902386735.1_UHGG_MGYG-HGUT-02395_genomic_00972	/GCA_009832825.1_ASM983282v1_genomic_01181	/GCA_003856735.1_ASM385673v1_genomic_00991	/GCA_003429385.1_ASM342938v1_genomic_00914	/GCA_003030905.1_ASM303090v1_genomic_01055	/GCA_000817995.1_ASM81799v1_genomic_00972	/GCA_000021425.1_ASM2142v1_genomic_01438	/GCA_000277345.1_ASM27734v1_genomic_00842	/GCA_000414215.1_ASM41421v1_genomic_00844	/GCA_000471945.1_ASM47194v1_genomic_00889	/GCA_000695895.1_ASM69589v1_genomic_00843	/GCA_000816205.1_ASM81620v1_genomic_00847	/GCA_000817045.1_ASM81704v1_genomic_00844	/GCA_000818055.1_ASM81805v1_genomic_00843	/GCA_001688645.2_ASM168864v2_genomic_01435	/GCA_002220485.1_ASM222048v1_genomic_00845	/GCA_003390755.1_ASM339075v1_genomic_01243	/GCA_000022705.1_ASM2270v1_genomic_00843	/GCA_003428375.1_ASM342837v1_genomic_00975	/GCA_003606305.1_ASM360630v1_genomic_00842	/GCA_003671995.1_ASM367199v1_genomic_00867	/GCA_004135895.1_ASM413589v1_genomic_00843	/GCA_008041995.1_ASM804199v1_genomic_00789	/GCA_011770105.1_ASM1177010v1_genomic_00843	/GCA_902387355.1_UHGG_MGYG-HGUT-02459_genomic_00844	/GCA_000022965.1_ASM2296v1_genomic_00844	/GCA_000025245.1_ASM2524v1_genomic_01343	/GCA_000092765.1_ASM9276v1_genomic_00841	/GCA_000220885.1_ASM22088v1_genomic_00843	/GCA_000224965.2_ASM22496v2_genomic_00842	/GCA_000260715.1_ASM26071v1_genomic_00866	/GCA_000277325.1_ASM27732v1_genomic_00844	/GCA_000966445.2_ASM96644v2_genomic_01199
argF		Ornithine carbamoyltransferase	139	139	1	1	4419	1	636		962	968	964		/GCA_000010425.1_ASM1042v1_genomic_01000	/GCA_000737885.1_ASM73788v1_genomic_01039	/GCA_902386735.1_UHGG_MGYG-HGUT-02395_genomic_01068	/GCA_009832825.1_ASM983282v1_genomic_01321	/GCA_003856735.1_ASM385673v1_genomic_01099	/GCA_003429385.1_ASM342938v1_genomic_00997	/GCA_003030905.1_ASM303090v1_genomic_01142	/GCA_000817995.1_ASM81799v1_genomic_01068	/GCA_000021425.1_ASM2142v1_genomic_01312	/GCA_000277345.1_ASM27734v1_genomic_00716	/GCA_000414215.1_ASM41421v1_genomic_00718	/GCA_000471945.1_ASM47194v1_genomic_00755	/GCA_000695895.1_ASM69589v1_genomic_00717	/GCA_000816205.1_ASM81620v1_genomic_00720	/GCA_000817045.1_ASM81704v1_genomic_00718	/GCA_000818055.1_ASM81805v1_genomic_00717	/GCA_001688645.2_ASM168864v2_genomic_01565	/GCA_002220485.1_ASM222048v1_genomic_00719	/GCA_003390755.1_ASM339075v1_genomic_01116	/GCA_000022705.1_ASM2270v1_genomic_00717	/GCA_003428375.1_ASM342837v1_genomic_01101	/GCA_003606305.1_ASM360630v1_genomic_00716	/GCA_003671995.1_ASM367199v1_genomic_00735	/GCA_004135895.1_ASM413589v1_genomic_00717	/GCA_008041995.1_ASM804199v1_genomic_00663	/GCA_011770105.1_ASM1177010v1_genomic_00717	/GCA_902387355.1_UHGG_MGYG-HGUT-02459_genomic_00718	/GCA_000022965.1_ASM2296v1_genomic_00719	/GCA_000025245.1_ASM2524v1_genomic_01217	/GCA_000092765.1_ASM9276v1_genomic_00715	/GCA_000220885.1_ASM22088v1_genomic_00717	/GCA_000224965.2_ASM22496v2_genomic_00716	/GCA_000260715.1_ASM26071v1_genomic_00734	/GCA_000277325.1_ASM27732v1_genomic_00718	/GCA_000966445.2_ASM96644v2_genomic_01581
argB		Acetylglutamate kinase	139	139	1	1	4433	1	639		917	962	948		/GCA_000010425.1_ASM1042v1_genomic_01002	/GCA_000737885.1_ASM73788v1_genomic_01041	/GCA_902386735.1_UHGG_MGYG-HGUT-02395_genomic_01070	/GCA_009832825.1_ASM983282v1_genomic_01323	/GCA_003856735.1_ASM385673v1_genomic_01101	/GCA_003429385.1_ASM342938v1_genomic_00999	/GCA_003030905.1_ASM303090v1_genomic_01144	/GCA_000817995.1_ASM81799v1_genomic_01070	/GCA_000021425.1_ASM2142v1_genomic_01310	/GCA_000277345.1_ASM27734v1_genomic_00714	/GCA_000414215.1_ASM41421v1_genomic_00716	/GCA_000471945.1_ASM47194v1_genomic_00753	/GCA_000695895.1_ASM69589v1_genomic_00715	/GCA_000816205.1_ASM81620v1_genomic_00718	/GCA_000817045.1_ASM81704v1_genomic_00716	/GCA_000818055.1_ASM81805v1_genomic_00715	/GCA_001688645.2_ASM168864v2_genomic_01567	/GCA_002220485.1_ASM222048v1_genomic_00717	/GCA_003390755.1_ASM339075v1_genomic_01114	/GCA_000022705.1_ASM2270v1_genomic_00715	/GCA_003428375.1_ASM342837v1_genomic_01103	/GCA_003606305.1_ASM360630v1_genomic_00714	/GCA_003671995.1_ASM367199v1_genomic_00733	/GCA_004135895.1_ASM413589v1_genomic_00715	/GCA_008041995.1_ASM804199v1_genomic_00661	/GCA_011770105.1_ASM1177010v1_genomic_00715	/GCA_902387355.1_UHGG_MGYG-HGUT-02459_genomic_00716	/GCA_000022965.1_ASM2296v1_genomic_00717	/GCA_000025245.1_ASM2524v1_genomic_01215	/GCA_000092765.1_ASM9276v1_genomic_00713	/GCA_000220885.1_ASM22088v1_genomic_00715	/GCA_000224965.2_ASM22496v2_genomic_00714	/GCA_000260715.1_ASM26071v1_genomic_00732	/GCA_000277325.1_ASM27732v1_genomic_00716	/GCA_000966445.2_ASM96644v2_genomic_01583
acn		Aconitate hydratase A	139	139	1	1	28748	1	12226		2699	2708	2699		/GCA_000010425.1_ASM1042v1_genomic_01135	/GCA_000737885.1_ASM73788v1_genomic_01156	/GCA_902386735.1_UHGG_MGYG-HGUT-02395_genomic_01198	/GCA_009832825.1_ASM983282v1_genomic_01516	/GCA_003856735.1_ASM385673v1_genomic_01301	/GCA_003429385.1_ASM342938v1_genomic_01207	/GCA_003030905.1_ASM303090v1_genomic_01324	/GCA_000817995.1_ASM81799v1_genomic_01198	/GCA_000021425.1_ASM2142v1_genomic_00757	/GCA_000277345.1_ASM27734v1_genomic_01130	/GCA_000414215.1_ASM41421v1_genomic_01132	/GCA_000471945.1_ASM47194v1_genomic_01171	/GCA_000695895.1_ASM69589v1_genomic_01131	/GCA_000816205.1_ASM81620v1_genomic_01135	/GCA_000817045.1_ASM81704v1_genomic_01135	/GCA_000818055.1_ASM81805v1_genomic_01131	/GCA_001688645.2_ASM168864v2_genomic_01164	/GCA_002220485.1_ASM222048v1_genomic_01136	/GCA_003390755.1_ASM339075v1_genomic_01539	/GCA_000022705.1_ASM2270v1_genomic_01131	/GCA_003428375.1_ASM342837v1_genomic_00685	/GCA_003606305.1_ASM360630v1_genomic_01137	/GCA_003671995.1_ASM367199v1_genomic_01146	/GCA_004135895.1_ASM413589v1_genomic_01134	/GCA_008041995.1_ASM804199v1_genomic_01080	/GCA_011770105.1_ASM1177010v1_genomic_01135	/GCA_902387355.1_UHGG_MGYG-HGUT-02459_genomic_01135	/GCA_000022965.1_ASM2296v1_genomic_01134	/GCA_000025245.1_ASM2524v1_genomic_00006	/GCA_000092765.1_ASM9276v1_genomic_01132	/GCA_000220885.1_ASM22088v1_genomic_01135	/GCA_000224965.2_ASM22496v2_genomic_01130	/GCA_000260715.1_ASM26071v1_genomic_01145	/GCA_000277325.1_ASM27732v1_genomic_01132	/GCA_000966445.2_ASM96644v2_genomic_01058
amt		Ammonia channel	139	139	1	1	11244	1	22745		1283	1298	1294		/GCA_000010425.1_ASM1042v1_genomic_00127	/GCA_000737885.1_ASM73788v1_genomic_00131	/GCA_902386735.1_UHGG_MGYG-HGUT-02395_genomic_00126	/GCA_009832825.1_ASM983282v1_genomic_00119	/GCA_003856735.1_ASM385673v1_genomic_00137	/GCA_003429385.1_ASM342938v1_genomic_00115	/GCA_003030905.1_ASM303090v1_genomic_00129	/GCA_000817995.1_ASM81799v1_genomic_00126	/GCA_000021425.1_ASM2142v1_genomic_00187	/GCA_000277345.1_ASM27734v1_genomic_00186	/GCA_000414215.1_ASM41421v1_genomic_00186	/GCA_000471945.1_ASM47194v1_genomic_00202	/GCA_000695895.1_ASM69589v1_genomic_00186	/GCA_000816205.1_ASM81620v1_genomic_00188	/GCA_000817045.1_ASM81704v1_genomic_00186	/GCA_000818055.1_ASM81805v1_genomic_00186	/GCA_001688645.2_ASM168864v2_genomic_00419	/GCA_002220485.1_ASM222048v1_genomic_00187	/GCA_003390755.1_ASM339075v1_genomic_00574	/GCA_000022705.1_ASM2270v1_genomic_00186	/GCA_003428375.1_ASM342837v1_genomic_00006	/GCA_003606305.1_ASM360630v1_genomic_00186	/GCA_003671995.1_ASM367199v1_genomic_00203	/GCA_004135895.1_ASM413589v1_genomic_00186	/GCA_008041995.1_ASM804199v1_genomic_00133	/GCA_011770105.1_ASM1177010v1_genomic_00186	/GCA_902387355.1_UHGG_MGYG-HGUT-02459_genomic_00186	/GCA_000022965.1_ASM2296v1_genomic_00187	/GCA_000025245.1_ASM2524v1_genomic_00684	/GCA_000092765.1_ASM9276v1_genomic_00185	/GCA_000220885.1_ASM22088v1_genomic_00186	/GCA_000224965.2_ASM22496v2_genomic_00186	/GCA_000260715.1_ASM26071v1_genomic_00202	/GCA_000277325.1_ASM27732v1_genomic_00186	/GCA_000966445.2_ASM96644v2_genomic_00214
ask		Aspartokinase	139	139	1	1	23645	1	18884		761	872	765		/GCA_000010425.1_ASM1042v1_genomic_00154	/GCA_000737885.1_ASM73788v1_genomic_00156	/GCA_902386735.1_UHGG_MGYG-HGUT-02395_genomic_00158	/GCA_009832825.1_ASM983282v1_genomic_00151	/GCA_003856735.1_ASM385673v1_genomic_00162	/GCA_003429385.1_ASM342938v1_genomic_00140	/GCA_003030905.1_ASM303090v1_genomic_00156	/GCA_000817995.1_ASM81799v1_genomic_00158	/GCA_000021425.1_ASM2142v1_genomic_00210	/GCA_000277345.1_ASM27734v1_genomic_00209	/GCA_000414215.1_ASM41421v1_genomic_00209	/GCA_000471945.1_ASM47194v1_genomic_00225	/GCA_000695895.1_ASM69589v1_genomic_00209	/GCA_000816205.1_ASM81620v1_genomic_00211	/GCA_000817045.1_ASM81704v1_genomic_00209	/GCA_000818055.1_ASM81805v1_genomic_00209	/GCA_001688645.2_ASM168864v2_genomic_00397	/GCA_002220485.1_ASM222048v1_genomic_00210	/GCA_003390755.1_ASM339075v1_genomic_00597	/GCA_000022705.1_ASM2270v1_genomic_00209	/GCA_003428375.1_ASM342837v1_genomic_01607	/GCA_003606305.1_ASM360630v1_genomic_00209	/GCA_003671995.1_ASM367199v1_genomic_00225	/GCA_004135895.1_ASM413589v1_genomic_00209	/GCA_008041995.1_ASM804199v1_genomic_00156	/GCA_011770105.1_ASM1177010v1_genomic_00209	/GCA_902387355.1_UHGG_MGYG-HGUT-02459_genomic_00209	/GCA_000022965.1_ASM2296v1_genomic_00210	/GCA_000025245.1_ASM2524v1_genomic_00707	/GCA_000092765.1_ASM9276v1_genomic_00208	/GCA_000220885.1_ASM22088v1_genomic_00209	/GCA_000224965.2_ASM22496v2_genomic_00209	/GCA_000260715.1_ASM26071v1_genomic_00224	/GCA_000277325.1_ASM27732v1_genomic_00209	/GCA_000966445.2_ASM96644v2_genomic_00190
rplJ		50S ribosomal protein L10	139	139	1	1	21455	1	17492		521	521	521		/GCA_000010425.1_ASM1042v1_genomic_00304	/GCA_000737885.1_ASM73788v1_genomic_00305	/GCA_902386735.1_UHGG_MGYG-HGUT-02395_genomic_00309	/GCA_009832825.1_ASM983282v1_genomic_00303	/GCA_003856735.1_ASM385673v1_genomic_00312	/GCA_003429385.1_ASM342938v1_genomic_00287	/GCA_003030905.1_ASM303090v1_genomic_00304	/GCA_000817995.1_ASM81799v1_genomic_00309	/GCA_000021425.1_ASM2142v1_genomic_00347	/GCA_000277345.1_ASM27734v1_genomic_00346	/GCA_000414215.1_ASM41421v1_genomic_00346	/GCA_000471945.1_ASM47194v1_genomic_00365	/GCA_000695895.1_ASM69589v1_genomic_00346	/GCA_000816205.1_ASM81620v1_genomic_00349	/GCA_000817045.1_ASM81704v1_genomic_00346	/GCA_000818055.1_ASM81805v1_genomic_00346	/GCA_001688645.2_ASM168864v2_genomic_00252	/GCA_002220485.1_ASM222048v1_genomic_00347	/GCA_003390755.1_ASM339075v1_genomic_00738	/GCA_000022705.1_ASM2270v1_genomic_00346	/GCA_003428375.1_ASM342837v1_genomic_01470	/GCA_003606305.1_ASM360630v1_genomic_00346	/GCA_003671995.1_ASM367199v1_genomic_00378	/GCA_004135895.1_ASM413589v1_genomic_00346	/GCA_008041995.1_ASM804199v1_genomic_00293	/GCA_011770105.1_ASM1177010v1_genomic_00346	/GCA_902387355.1_UHGG_MGYG-HGUT-02459_genomic_00346	/GCA_000022965.1_ASM2296v1_genomic_00347	/GCA_000025245.1_ASM2524v1_genomic_00844	/GCA_000092765.1_ASM9276v1_genomic_00345	/GCA_000220885.1_ASM22088v1_genomic_00346	/GCA_000224965.2_ASM22496v2_genomic_00346	/GCA_000260715.1_ASM26071v1_genomic_00377	/GCA_000277325.1_ASM27732v1_genomic_00346	/GCA_000966445.2_ASM96644v2_genomic_00675
aspS		Aspartate--tRNA(Asp/Asn) ligase	139	139	1	1	14050	1	3730		1796	1802	1799		/GCA_000010425.1_ASM1042v1_genomic_00621	/GCA_000737885.1_ASM73788v1_genomic_00624	/GCA_902386735.1_UHGG_MGYG-HGUT-02395_genomic_00620	/GCA_009832825.1_ASM983282v1_genomic_00622	/GCA_003856735.1_ASM385673v1_genomic_00633	/GCA_003429385.1_ASM342938v1_genomic_00608	/GCA_003030905.1_ASM303090v1_genomic_00617	/GCA_000817995.1_ASM81799v1_genomic_00620	/GCA_000021425.1_ASM2142v1_genomic_01258	/GCA_000277345.1_ASM27734v1_genomic_00662	/GCA_000414215.1_ASM41421v1_genomic_00664	/GCA_000471945.1_ASM47194v1_genomic_00688	/GCA_000695895.1_ASM69589v1_genomic_00663	/GCA_000816205.1_ASM81620v1_genomic_00666	/GCA_000817045.1_ASM81704v1_genomic_00663	/GCA_000818055.1_ASM81805v1_genomic_00663	/GCA_001688645.2_ASM168864v2_genomic_01617	/GCA_002220485.1_ASM222048v1_genomic_00665	/GCA_003390755.1_ASM339075v1_genomic_01061	/GCA_000022705.1_ASM2270v1_genomic_00663	/GCA_003428375.1_ASM342837v1_genomic_01155	/GCA_003606305.1_ASM360630v1_genomic_00662	/GCA_003671995.1_ASM367199v1_genomic_00685	/GCA_004135895.1_ASM413589v1_genomic_00663	/GCA_008041995.1_ASM804199v1_genomic_00609	/GCA_011770105.1_ASM1177010v1_genomic_00663	/GCA_902387355.1_UHGG_MGYG-HGUT-02459_genomic_00663	/GCA_000022965.1_ASM2296v1_genomic_00665	/GCA_000025245.1_ASM2524v1_genomic_01162	/GCA_000092765.1_ASM9276v1_genomic_00661	/GCA_000220885.1_ASM22088v1_genomic_00663	/GCA_000224965.2_ASM22496v2_genomic_00662	/GCA_000260715.1_ASM26071v1_genomic_00683	/GCA_000277325.1_ASM27732v1_genomic_00664	/GCA_000966445.2_ASM96644v2_genomic_00874
xfp		Xylulose-5-phosphate/fructose-6-phosphate phosphoketolase	139	139	1	1	15113	1	13627		2477	2477	2477		/GCA_000010425.1_ASM1042v1_genomic_00739	/GCA_000737885.1_ASM73788v1_genomic_00769	/GCA_902386735.1_UHGG_MGYG-HGUT-02395_genomic_00808	/GCA_009832825.1_ASM983282v1_genomic_00769	/GCA_003856735.1_ASM385673v1_genomic_00830	/GCA_003429385.1_ASM342938v1_genomic_00753	/GCA_003030905.1_ASM303090v1_genomic_00813	/GCA_000817995.1_ASM81799v1_genomic_00808	/GCA_000021425.1_ASM2142v1_genomic_01562	/GCA_000277345.1_ASM27734v1_genomic_00964	/GCA_000414215.1_ASM41421v1_genomic_00966	/GCA_000471945.1_ASM47194v1_genomic_01005	/GCA_000695895.1_ASM69589v1_genomic_00965	/GCA_000816205.1_ASM81620v1_genomic_00969	/GCA_000817045.1_ASM81704v1_genomic_00966	/GCA_000818055.1_ASM81805v1_genomic_00965	/GCA_001688645.2_ASM168864v2_genomic_01325	/GCA_002220485.1_ASM222048v1_genomic_00967	/GCA_003390755.1_ASM339075v1_genomic_01365	/GCA_000022705.1_ASM2270v1_genomic_00965	/GCA_003428375.1_ASM342837v1_genomic_00853	/GCA_003606305.1_ASM360630v1_genomic_00964	/GCA_003671995.1_ASM367199v1_genomic_00985	/GCA_004135895.1_ASM413589v1_genomic_00965	/GCA_008041995.1_ASM804199v1_genomic_00911	/GCA_011770105.1_ASM1177010v1_genomic_00965	/GCA_902387355.1_UHGG_MGYG-HGUT-02459_genomic_00966	/GCA_000022965.1_ASM2296v1_genomic_00967	/GCA_000025245.1_ASM2524v1_genomic_01465	/GCA_000092765.1_ASM9276v1_genomic_00963	/GCA_000220885.1_ASM22088v1_genomic_00965	/GCA_000224965.2_ASM22496v2_genomic_00964	/GCA_000260715.1_ASM26071v1_genomic_00984	/GCA_000277325.1_ASM27732v1_genomic_00966	/GCA_000966445.2_ASM96644v2_genomic_01457
pheS		Phenylalanine--tRNA ligase alpha subunit	139	139	1	1	4483	1	665		1052	1136	1061		/GCA_000010425.1_ASM1042v1_genomic_01007	/GCA_000737885.1_ASM73788v1_genomic_01046	/GCA_902386735.1_UHGG_MGYG-HGUT-02395_genomic_01075	/GCA_009832825.1_ASM983282v1_genomic_01328	/GCA_003856735.1_ASM385673v1_genomic_01106	/GCA_003429385.1_ASM342938v1_genomic_01004	/GCA_003030905.1_ASM303090v1_genomic_01149	/GCA_000817995.1_ASM81799v1_genomic_01075	/GCA_000021425.1_ASM2142v1_genomic_01305	/GCA_000277345.1_ASM27734v1_genomic_00709	/GCA_000414215.1_ASM41421v1_genomic_00711	/GCA_000471945.1_ASM47194v1_genomic_00748	/GCA_000695895.1_ASM69589v1_genomic_00710	/GCA_000816205.1_ASM81620v1_genomic_00713	/GCA_000817045.1_ASM81704v1_genomic_00711	/GCA_000818055.1_ASM81805v1_genomic_00710	/GCA_001688645.2_ASM168864v2_genomic_01572	/GCA_002220485.1_ASM222048v1_genomic_00712	/GCA_003390755.1_ASM339075v1_genomic_01109	/GCA_000022705.1_ASM2270v1_genomic_00710	/GCA_003428375.1_ASM342837v1_genomic_01108	/GCA_003606305.1_ASM360630v1_genomic_00709	/GCA_003671995.1_ASM367199v1_genomic_00728	/GCA_004135895.1_ASM413589v1_genomic_00710	/GCA_008041995.1_ASM804199v1_genomic_00656	/GCA_011770105.1_ASM1177010v1_genomic_00710	/GCA_902387355.1_UHGG_MGYG-HGUT-02459_genomic_00711	/GCA_000022965.1_ASM2296v1_genomic_00712	/GCA_000025245.1_ASM2524v1_genomic_01210	/GCA_000092765.1_ASM9276v1_genomic_00708	/GCA_000220885.1_ASM22088v1_genomic_00710	/GCA_000224965.2_ASM22496v2_genomic_00709	/GCA_000260715.1_ASM26071v1_genomic_00727	/GCA_000277325.1_ASM27732v1_genomic_00711	/GCA_000966445.2_ASM96644v2_genomic_01588
gap		Glyceraldehyde-3-phosphate dehydrogenase	139	139	1	1	1457	1	6532		1055	1091	1063		/GCA_000010425.1_ASM1042v1_genomic_01163	/GCA_000737885.1_ASM73788v1_genomic_01184	/GCA_902386735.1_UHGG_MGYG-HGUT-02395_genomic_01226	/GCA_009832825.1_ASM983282v1_genomic_01544	/GCA_003856735.1_ASM385673v1_genomic_01329	/GCA_003429385.1_ASM342938v1_genomic_01235	/GCA_003030905.1_ASM303090v1_genomic_01352	/GCA_000817995.1_ASM81799v1_genomic_01226	/GCA_000021425.1_ASM2142v1_genomic_00785	/GCA_000277345.1_ASM27734v1_genomic_01158	/GCA_000414215.1_ASM41421v1_genomic_01160	/GCA_000471945.1_ASM47194v1_genomic_01214	/GCA_000695895.1_ASM69589v1_genomic_01159	/GCA_000816205.1_ASM81620v1_genomic_01163	/GCA_000817045.1_ASM81704v1_genomic_01163	/GCA_000818055.1_ASM81805v1_genomic_01159	/GCA_001688645.2_ASM168864v2_genomic_01136	/GCA_002220485.1_ASM222048v1_genomic_01164	/GCA_003390755.1_ASM339075v1_genomic_01567	/GCA_000022705.1_ASM2270v1_genomic_01159	/GCA_003428375.1_ASM342837v1_genomic_00657	/GCA_003606305.1_ASM360630v1_genomic_01165	/GCA_003671995.1_ASM367199v1_genomic_01174	/GCA_004135895.1_ASM413589v1_genomic_01162	/GCA_008041995.1_ASM804199v1_genomic_01108	/GCA_011770105.1_ASM1177010v1_genomic_01163	/GCA_902387355.1_UHGG_MGYG-HGUT-02459_genomic_01163	/GCA_000022965.1_ASM2296v1_genomic_01162	/GCA_000025245.1_ASM2524v1_genomic_00034	/GCA_000092765.1_ASM9276v1_genomic_01160	/GCA_000220885.1_ASM22088v1_genomic_01163	/GCA_000224965.2_ASM22496v2_genomic_01158	/GCA_000260715.1_ASM26071v1_genomic_01173	/GCA_000277325.1_ASM27732v1_genomic_01160	/GCA_000966445.2_ASM96644v2_genomic_01023
gatB		Aspartyl/glutamyl-tRNA(Asn/Gln) amidotransferase subunit B	139	139	1	1	11189	1	22690		1496	1499	1498		/GCA_000010425.1_ASM1042v1_genomic_01563	/GCA_000737885.1_ASM73788v1_genomic_01621	/GCA_902386735.1_UHGG_MGYG-HGUT-02395_genomic_01620	/GCA_009832825.1_ASM983282v1_genomic_01891	/GCA_003856735.1_ASM385673v1_genomic_01650	/GCA_003429385.1_ASM342938v1_genomic_01629	/GCA_003030905.1_ASM303090v1_genomic_01664	/GCA_000817995.1_ASM81799v1_genomic_01620	/GCA_000021425.1_ASM2142v1_genomic_00708	/GCA_000277345.1_ASM27734v1_genomic_01470	/GCA_000414215.1_ASM41421v1_genomic_01472	/GCA_000471945.1_ASM47194v1_genomic_01516	/GCA_000695895.1_ASM69589v1_genomic_01468	/GCA_000816205.1_ASM81620v1_genomic_01475	/GCA_000817045.1_ASM81704v1_genomic_01475	/GCA_000818055.1_ASM81805v1_genomic_01471	/GCA_001688645.2_ASM168864v2_genomic_00808	/GCA_002220485.1_ASM222048v1_genomic_01477	/GCA_003390755.1_ASM339075v1_genomic_00231	/GCA_000022705.1_ASM2270v1_genomic_01472	/GCA_003428375.1_ASM342837v1_genomic_00345	/GCA_003606305.1_ASM360630v1_genomic_01476	/GCA_003671995.1_ASM367199v1_genomic_01458	/GCA_004135895.1_ASM413589v1_genomic_01474	/GCA_008041995.1_ASM804199v1_genomic_01420	/GCA_011770105.1_ASM1177010v1_genomic_01474	/GCA_902387355.1_UHGG_MGYG-HGUT-02459_genomic_01475	/GCA_000022965.1_ASM2296v1_genomic_01474	/GCA_000025245.1_ASM2524v1_genomic_00347	/GCA_000092765.1_ASM9276v1_genomic_01472	/GCA_000220885.1_ASM22088v1_genomic_01475	/GCA_000224965.2_ASM22496v2_genomic_01470	/GCA_000260715.1_ASM26071v1_genomic_01456	/GCA_000277325.1_ASM27732v1_genomic_01472	/GCA_000966445.2_ASM96644v2_genomic_00495
rplL		50S ribosomal protein L7/L12	139	139	1	1	21445	1	17488		380	383	380		/GCA_000010425.1_ASM1042v1_genomic_00305	/GCA_000737885.1_ASM73788v1_genomic_00306	/GCA_902386735.1_UHGG_MGYG-HGUT-02395_genomic_00310	/GCA_009832825.1_ASM983282v1_genomic_00304	/GCA_003856735.1_ASM385673v1_genomic_00313	/GCA_003429385.1_ASM342938v1_genomic_00288	/GCA_003030905.1_ASM303090v1_genomic_00305	/GCA_000817995.1_ASM81799v1_genomic_00310	/GCA_000021425.1_ASM2142v1_genomic_00348	/GCA_000277345.1_ASM27734v1_genomic_00347	/GCA_000414215.1_ASM41421v1_genomic_00347	/GCA_000471945.1_ASM47194v1_genomic_00366	/GCA_000695895.1_ASM69589v1_genomic_00347	/GCA_000816205.1_ASM81620v1_genomic_00350	/GCA_000817045.1_ASM81704v1_genomic_00347	/GCA_000818055.1_ASM81805v1_genomic_00347	/GCA_001688645.2_ASM168864v2_genomic_00251	/GCA_002220485.1_ASM222048v1_genomic_00348	/GCA_003390755.1_ASM339075v1_genomic_00739	/GCA_000022705.1_ASM2270v1_genomic_00347	/GCA_003428375.1_ASM342837v1_genomic_01469	/GCA_003606305.1_ASM360630v1_genomic_00347	/GCA_003671995.1_ASM367199v1_genomic_00379	/GCA_004135895.1_ASM413589v1_genomic_00347	/GCA_008041995.1_ASM804199v1_genomic_00294	/GCA_011770105.1_ASM1177010v1_genomic_00347	/GCA_902387355.1_UHGG_MGYG-HGUT-02459_genomic_00347	/GCA_000022965.1_ASM2296v1_genomic_00348	/GCA_000025245.1_ASM2524v1_genomic_00845	/GCA_000092765.1_ASM9276v1_genomic_00346	/GCA_000220885.1_ASM22088v1_genomic_00347	/GCA_000224965.2_ASM22496v2_genomic_00347	/GCA_000260715.1_ASM26071v1_genomic_00378	/GCA_000277325.1_ASM27732v1_genomic_00347	/GCA_000966445.2_ASM96644v2_genomic_00676
ilvE		Branched-chain-amino-acid aminotransferase	139	139	1	1	15609	1	2270		1085	1127	1126		/GCA_000010425.1_ASM1042v1_genomic_00800	/GCA_000737885.1_ASM73788v1_genomic_00830	/GCA_902386735.1_UHGG_MGYG-HGUT-02395_genomic_00871	/GCA_009832825.1_ASM983282v1_genomic_00830	/GCA_003856735.1_ASM385673v1_genomic_00891	/GCA_003429385.1_ASM342938v1_genomic_00814	/GCA_003030905.1_ASM303090v1_genomic_00874	/GCA_000817995.1_ASM81799v1_genomic_00871	/GCA_000021425.1_ASM2142v1_genomic_01487	/GCA_000277345.1_ASM27734v1_genomic_00891	/GCA_000414215.1_ASM41421v1_genomic_00893	/GCA_000471945.1_ASM47194v1_genomic_00937	/GCA_000695895.1_ASM69589v1_genomic_00892	/GCA_000816205.1_ASM81620v1_genomic_00896	/GCA_000817045.1_ASM81704v1_genomic_00893	/GCA_000818055.1_ASM81805v1_genomic_00892	/GCA_001688645.2_ASM168864v2_genomic_01387	/GCA_002220485.1_ASM222048v1_genomic_00894	/GCA_003390755.1_ASM339075v1_genomic_01292	/GCA_000022705.1_ASM2270v1_genomic_00892	/GCA_003428375.1_ASM342837v1_genomic_00926	/GCA_003606305.1_ASM360630v1_genomic_00891	/GCA_003671995.1_ASM367199v1_genomic_00922	/GCA_004135895.1_ASM413589v1_genomic_00892	/GCA_008041995.1_ASM804199v1_genomic_00838	/GCA_011770105.1_ASM1177010v1_genomic_00892	/GCA_902387355.1_UHGG_MGYG-HGUT-02459_genomic_00893	/GCA_000022965.1_ASM2296v1_genomic_00893	/GCA_000025245.1_ASM2524v1_genomic_01392	/GCA_000092765.1_ASM9276v1_genomic_00890	/GCA_000220885.1_ASM22088v1_genomic_00892	/GCA_000224965.2_ASM22496v2_genomic_00891	/GCA_000260715.1_ASM26071v1_genomic_00921	/GCA_000277325.1_ASM27732v1_genomic_00893	/GCA_000966445.2_ASM96644v2_genomic_01235
rplX		50S ribosomal protein L24	139	139	1	1	6708	22	1		335	335	335		/GCA_000010425.1_ASM1042v1_genomic_00357	/GCA_000737885.1_ASM73788v1_genomic_00356	/GCA_902386735.1_UHGG_MGYG-HGUT-02395_genomic_00361	/GCA_009832825.1_ASM983282v1_genomic_00361	/GCA_003856735.1_ASM385673v1_genomic_00364	/GCA_003429385.1_ASM342938v1_genomic_00339	/GCA_003030905.1_ASM303090v1_genomic_00361	/GCA_000817995.1_ASM81799v1_genomic_00361	/GCA_000021425.1_ASM2142v1_genomic_00390	/GCA_000277345.1_ASM27734v1_genomic_00390	/GCA_000414215.1_ASM41421v1_genomic_00390	/GCA_000471945.1_ASM47194v1_genomic_00409	/GCA_000695895.1_ASM69589v1_genomic_00390	/GCA_000816205.1_ASM81620v1_genomic_00393	/GCA_000817045.1_ASM81704v1_genomic_00390	/GCA_000818055.1_ASM81805v1_genomic_00390	/GCA_001688645.2_ASM168864v2_genomic_00206	/GCA_002220485.1_ASM222048v1_genomic_00391	/GCA_003390755.1_ASM339075v1_genomic_00787	/GCA_000022705.1_ASM2270v1_genomic_00390	/GCA_003428375.1_ASM342837v1_genomic_01426	/GCA_003606305.1_ASM360630v1_genomic_00390	/GCA_003671995.1_ASM367199v1_genomic_00422	/GCA_004135895.1_ASM413589v1_genomic_00390	/GCA_008041995.1_ASM804199v1_genomic_00337	/GCA_011770105.1_ASM1177010v1_genomic_00390	/GCA_902387355.1_UHGG_MGYG-HGUT-02459_genomic_00390	/GCA_000022965.1_ASM2296v1_genomic_00391	/GCA_000025245.1_ASM2524v1_genomic_00888	/GCA_000092765.1_ASM9276v1_genomic_00389	/GCA_000220885.1_ASM22088v1_genomic_00390	/GCA_000224965.2_ASM22496v2_genomic_00390	/GCA_000260715.1_ASM26071v1_genomic_00421	/GCA_000277325.1_ASM27732v1_genomic_00390	/GCA_000966445.2_ASM96644v2_genomic_00151
rplW		50S ribosomal protein L23	139	139	1	1	6699	9	4		296	296	296		/GCA_000010425.1_ASM1042v1_genomic_00348	/GCA_000737885.1_ASM73788v1_genomic_00347	/GCA_902386735.1_UHGG_MGYG-HGUT-02395_genomic_00352	/GCA_009832825.1_ASM983282v1_genomic_00352	/GCA_003856735.1_ASM385673v1_genomic_00355	/GCA_003429385.1_ASM342938v1_genomic_00330	/GCA_003030905.1_ASM303090v1_genomic_00352	/GCA_000817995.1_ASM81799v1_genomic_00352	/GCA_000021425.1_ASM2142v1_genomic_00381	/GCA_000277345.1_ASM27734v1_genomic_00381	/GCA_000414215.1_ASM41421v1_genomic_00381	/GCA_000471945.1_ASM47194v1_genomic_00400	/GCA_000695895.1_ASM69589v1_genomic_00381	/GCA_000816205.1_ASM81620v1_genomic_00384	/GCA_000817045.1_ASM81704v1_genomic_00381	/GCA_000818055.1_ASM81805v1_genomic_00381	/GCA_001688645.2_ASM168864v2_genomic_00215	/GCA_002220485.1_ASM222048v1_genomic_00382	/GCA_003390755.1_ASM339075v1_genomic_00778	/GCA_000022705.1_ASM2270v1_genomic_00381	/GCA_003428375.1_ASM342837v1_genomic_01435	/GCA_003606305.1_ASM360630v1_genomic_00381	/GCA_003671995.1_ASM367199v1_genomic_00413	/GCA_004135895.1_ASM413589v1_genomic_00381	/GCA_008041995.1_ASM804199v1_genomic_00328	/GCA_011770105.1_ASM1177010v1_genomic_00381	/GCA_902387355.1_UHGG_MGYG-HGUT-02459_genomic_00381	/GCA_000022965.1_ASM2296v1_genomic_00382	/GCA_000025245.1_ASM2524v1_genomic_00879	/GCA_000092765.1_ASM9276v1_genomic_00380	/GCA_000220885.1_ASM22088v1_genomic_00381	/GCA_000224965.2_ASM22496v2_genomic_00381	/GCA_000260715.1_ASM26071v1_genomic_00412	/GCA_000277325.1_ASM27732v1_genomic_00381	/GCA_000966445.2_ASM96644v2_genomic_00160
hisF		Imidazole glycerol phosphate synthase subunit HisF	139	139	1	1	26578	1	7858		770	773	770		/GCA_000010425.1_ASM1042v1_genomic_00847	/GCA_000737885.1_ASM73788v1_genomic_00878	/GCA_902386735.1_UHGG_MGYG-HGUT-02395_genomic_00917	/GCA_009832825.1_ASM983282v1_genomic_00875	/GCA_003856735.1_ASM385673v1_genomic_00936	/GCA_003429385.1_ASM342938v1_genomic_00859	/GCA_003030905.1_ASM303090v1_genomic_00921	/GCA_000817995.1_ASM81799v1_genomic_00917	/GCA_000021425.1_ASM2142v1_genomic_01370	/GCA_000277345.1_ASM27734v1_genomic_00775	/GCA_000414215.1_ASM41421v1_genomic_00777	/GCA_000471945.1_ASM47194v1_genomic_00816	/GCA_000695895.1_ASM69589v1_genomic_00776	/GCA_000816205.1_ASM81620v1_genomic_00780	/GCA_000817045.1_ASM81704v1_genomic_00777	/GCA_000818055.1_ASM81805v1_genomic_00776	/GCA_001688645.2_ASM168864v2_genomic_01506	/GCA_002220485.1_ASM222048v1_genomic_00778	/GCA_003390755.1_ASM339075v1_genomic_01175	/GCA_000022705.1_ASM2270v1_genomic_00776	/GCA_003428375.1_ASM342837v1_genomic_01042	/GCA_003606305.1_ASM360630v1_genomic_00775	/GCA_003671995.1_ASM367199v1_genomic_00794	/GCA_004135895.1_ASM413589v1_genomic_00776	/GCA_008041995.1_ASM804199v1_genomic_00722	/GCA_011770105.1_ASM1177010v1_genomic_00776	/GCA_902387355.1_UHGG_MGYG-HGUT-02459_genomic_00777	/GCA_000022965.1_ASM2296v1_genomic_00777	/GCA_000025245.1_ASM2524v1_genomic_01276	/GCA_000092765.1_ASM9276v1_genomic_00774	/GCA_000220885.1_ASM22088v1_genomic_00776	/GCA_000224965.2_ASM22496v2_genomic_00775	/GCA_000260715.1_ASM26071v1_genomic_00793	/GCA_000277325.1_ASM27732v1_genomic_00777	/GCA_000966445.2_ASM96644v2_genomic_01306
glnB		Nitrogen regulatory protein P-II	139	139	1	1	11238	1	22744		338	338	338		/GCA_000010425.1_ASM1042v1_genomic_00128	/GCA_000737885.1_ASM73788v1_genomic_00132	/GCA_902386735.1_UHGG_MGYG-HGUT-02395_genomic_00127	/GCA_009832825.1_ASM983282v1_genomic_00120	/GCA_003856735.1_ASM385673v1_genomic_00138	/GCA_003429385.1_ASM342938v1_genomic_00116	/GCA_003030905.1_ASM303090v1_genomic_00130	/GCA_000817995.1_ASM81799v1_genomic_00127	/GCA_000021425.1_ASM2142v1_genomic_00188	/GCA_000277345.1_ASM27734v1_genomic_00187	/GCA_000414215.1_ASM41421v1_genomic_00187	/GCA_000471945.1_ASM47194v1_genomic_00203	/GCA_000695895.1_ASM69589v1_genomic_00187	/GCA_000816205.1_ASM81620v1_genomic_00189	/GCA_000817045.1_ASM81704v1_genomic_00187	/GCA_000818055.1_ASM81805v1_genomic_00187	/GCA_001688645.2_ASM168864v2_genomic_00418	/GCA_002220485.1_ASM222048v1_genomic_00188	/GCA_003390755.1_ASM339075v1_genomic_00575	/GCA_000022705.1_ASM2270v1_genomic_00187	/GCA_003428375.1_ASM342837v1_genomic_00005	/GCA_003606305.1_ASM360630v1_genomic_00187	/GCA_003671995.1_ASM367199v1_genomic_00204	/GCA_004135895.1_ASM413589v1_genomic_00187	/GCA_008041995.1_ASM804199v1_genomic_00134	/GCA_011770105.1_ASM1177010v1_genomic_00187	/GCA_902387355.1_UHGG_MGYG-HGUT-02459_genomic_00187	/GCA_000022965.1_ASM2296v1_genomic_00188	/GCA_000025245.1_ASM2524v1_genomic_00685	/GCA_000092765.1_ASM9276v1_genomic_00186	/GCA_000220885.1_ASM22088v1_genomic_00187	/GCA_000224965.2_ASM22496v2_genomic_00187	/GCA_000260715.1_ASM26071v1_genomic_00203	/GCA_000277325.1_ASM27732v1_genomic_00187	/GCA_000966445.2_ASM96644v2_genomic_00213
group_5654		tRNA-Tyr(gta)	139	139	1	1	21397	1	17957		82	82	82		/GCA_000010425.1_ASM1042v1_genomic_00315	/GCA_000737885.1_ASM73788v1_genomic_00316	/GCA_902386735.1_UHGG_MGYG-HGUT-02395_genomic_00320	/GCA_009832825.1_ASM983282v1_genomic_00314	/GCA_003856735.1_ASM385673v1_genomic_00323	/GCA_003429385.1_ASM342938v1_genomic_00298	/GCA_003030905.1_ASM303090v1_genomic_00315	/GCA_000817995.1_ASM81799v1_genomic_00320	/GCA_000021425.1_ASM2142v1_genomic_00358	/GCA_000277345.1_ASM27734v1_genomic_00357	/GCA_000414215.1_ASM41421v1_genomic_00357	/GCA_000471945.1_ASM47194v1_genomic_00376	/GCA_000695895.1_ASM69589v1_genomic_00357	/GCA_000816205.1_ASM81620v1_genomic_00360	/GCA_000817045.1_ASM81704v1_genomic_00357	/GCA_000818055.1_ASM81805v1_genomic_00357	/GCA_001688645.2_ASM168864v2_genomic_00241	/GCA_002220485.1_ASM222048v1_genomic_00358	/GCA_003390755.1_ASM339075v1_genomic_00750	/GCA_000022705.1_ASM2270v1_genomic_00357	/GCA_003428375.1_ASM342837v1_genomic_01459	/GCA_003606305.1_ASM360630v1_genomic_00357	/GCA_003671995.1_ASM367199v1_genomic_00389	/GCA_004135895.1_ASM413589v1_genomic_00357	/GCA_008041995.1_ASM804199v1_genomic_00304	/GCA_011770105.1_ASM1177010v1_genomic_00357	/GCA_902387355.1_UHGG_MGYG-HGUT-02459_genomic_00357	/GCA_000022965.1_ASM2296v1_genomic_00358	/GCA_000025245.1_ASM2524v1_genomic_00855	/GCA_000092765.1_ASM9276v1_genomic_00356	/GCA_000220885.1_ASM22088v1_genomic_00357	/GCA_000224965.2_ASM22496v2_genomic_00357	/GCA_000260715.1_ASM26071v1_genomic_00388	/GCA_000277325.1_ASM27732v1_genomic_00357	/GCA_000966445.2_ASM96644v2_genomic_00686
group_7613		tRNA-Pro(cgg)	139	139	1	1	6336	1	10817		74	76	74		/GCA_000010425.1_ASM1042v1_genomic_00403	/GCA_000737885.1_ASM73788v1_genomic_00402	/GCA_902386735.1_UHGG_MGYG-HGUT-02395_genomic_00407	/GCA_009832825.1_ASM983282v1_genomic_00407	/GCA_003856735.1_ASM385673v1_genomic_00410	/GCA_003429385.1_ASM342938v1_genomic_00385	/GCA_003030905.1_ASM303090v1_genomic_00407	/GCA_000817995.1_ASM81799v1_genomic_00407	/GCA_000021425.1_ASM2142v1_genomic_00434	/GCA_000277345.1_ASM27734v1_genomic_00434	/GCA_000414215.1_ASM41421v1_genomic_00434	/GCA_000471945.1_ASM47194v1_genomic_00453	/GCA_000695895.1_ASM69589v1_genomic_00434	/GCA_000816205.1_ASM81620v1_genomic_00437	/GCA_000817045.1_ASM81704v1_genomic_00434	/GCA_000818055.1_ASM81805v1_genomic_00434	/GCA_001688645.2_ASM168864v2_genomic_00160	/GCA_002220485.1_ASM222048v1_genomic_00436	/GCA_003390755.1_ASM339075v1_genomic_00831	/GCA_000022705.1_ASM2270v1_genomic_00434	/GCA_003428375.1_ASM342837v1_genomic_01382	/GCA_003606305.1_ASM360630v1_genomic_00434	/GCA_003671995.1_ASM367199v1_genomic_00468	/GCA_004135895.1_ASM413589v1_genomic_00434	/GCA_008041995.1_ASM804199v1_genomic_00381	/GCA_011770105.1_ASM1177010v1_genomic_00434	/GCA_902387355.1_UHGG_MGYG-HGUT-02459_genomic_00434	/GCA_000022965.1_ASM2296v1_genomic_00435	/GCA_000025245.1_ASM2524v1_genomic_00932	/GCA_000092765.1_ASM9276v1_genomic_00433	/GCA_000220885.1_ASM22088v1_genomic_00434	/GCA_000224965.2_ASM22496v2_genomic_00434	/GCA_000260715.1_ASM26071v1_genomic_00467	/GCA_000277325.1_ASM27732v1_genomic_00434	/GCA_000966445.2_ASM96644v2_genomic_00106
tgt		Queuine tRNA-ribosyltransferase	139	139	1	1	22808	1	14937		1301	1427	1339		/GCA_000010425.1_ASM1042v1_genomic_00061	/GCA_000737885.1_ASM73788v1_genomic_00046	/GCA_902386735.1_UHGG_MGYG-HGUT-02395_genomic_00048	/GCA_009832825.1_ASM983282v1_genomic_00046	/GCA_003856735.1_ASM385673v1_genomic_00046	/GCA_003429385.1_ASM342938v1_genomic_00047	/GCA_003030905.1_ASM303090v1_genomic_00057	/GCA_000817995.1_ASM81799v1_genomic_00048	/GCA_000021425.1_ASM2142v1_genomic_00099	/GCA_000277345.1_ASM27734v1_genomic_00099	/GCA_000414215.1_ASM41421v1_genomic_00099	/GCA_000471945.1_ASM47194v1_genomic_00093	/GCA_000695895.1_ASM69589v1_genomic_00099	/GCA_000816205.1_ASM81620v1_genomic_00101	/GCA_000817045.1_ASM81704v1_genomic_00099	/GCA_000818055.1_ASM81805v1_genomic_00099	/GCA_001688645.2_ASM168864v2_genomic_00516	/GCA_002220485.1_ASM222048v1_genomic_00100	/GCA_003390755.1_ASM339075v1_genomic_00486	/GCA_000022705.1_ASM2270v1_genomic_00099	/GCA_003428375.1_ASM342837v1_genomic_00093	/GCA_003606305.1_ASM360630v1_genomic_00099	/GCA_003671995.1_ASM367199v1_genomic_00106	/GCA_004135895.1_ASM413589v1_genomic_00099	/GCA_008041995.1_ASM804199v1_genomic_00047	/GCA_011770105.1_ASM1177010v1_genomic_00099	/GCA_902387355.1_UHGG_MGYG-HGUT-02459_genomic_00099	/GCA_000022965.1_ASM2296v1_genomic_00100	/GCA_000025245.1_ASM2524v1_genomic_00598	/GCA_000092765.1_ASM9276v1_genomic_00099	/GCA_000220885.1_ASM22088v1_genomic_00099	/GCA_000224965.2_ASM22496v2_genomic_00099	/GCA_000260715.1_ASM26071v1_genomic_00105	/GCA_000277325.1_ASM27732v1_genomic_00099	/GCA_000966445.2_ASM96644v2_genomic_00339
group_939		putative protein	139	139	1	1	28431	1	15575		839	1022	908		/GCA_000010425.1_ASM1042v1_genomic_01156	/GCA_000737885.1_ASM73788v1_genomic_01177	/GCA_902386735.1_UHGG_MGYG-HGUT-02395_genomic_01219	/GCA_009832825.1_ASM983282v1_genomic_01537	/GCA_003856735.1_ASM385673v1_genomic_01322	/GCA_003429385.1_ASM342938v1_genomic_01228	/GCA_003030905.1_ASM303090v1_genomic_01345	/GCA_000817995.1_ASM81799v1_genomic_01219	/GCA_000021425.1_ASM2142v1_genomic_00779	/GCA_000277345.1_ASM27734v1_genomic_01152	/GCA_000414215.1_ASM41421v1_genomic_01154	/GCA_000471945.1_ASM47194v1_genomic_01208	/GCA_000695895.1_ASM69589v1_genomic_01153	/GCA_000816205.1_ASM81620v1_genomic_01157	/GCA_000817045.1_ASM81704v1_genomic_01157	/GCA_000818055.1_ASM81805v1_genomic_01153	/GCA_001688645.2_ASM168864v2_genomic_01142	/GCA_002220485.1_ASM222048v1_genomic_01158	/GCA_003390755.1_ASM339075v1_genomic_01561	/GCA_000022705.1_ASM2270v1_genomic_01153	/GCA_003428375.1_ASM342837v1_genomic_00663	/GCA_003606305.1_ASM360630v1_genomic_01159	/GCA_003671995.1_ASM367199v1_genomic_01168	/GCA_004135895.1_ASM413589v1_genomic_01156	/GCA_008041995.1_ASM804199v1_genomic_01102	/GCA_011770105.1_ASM1177010v1_genomic_01157	/GCA_902387355.1_UHGG_MGYG-HGUT-02459_genomic_01157	/GCA_000022965.1_ASM2296v1_genomic_01156	/GCA_000025245.1_ASM2524v1_genomic_00028	/GCA_000092765.1_ASM9276v1_genomic_01154	/GCA_000220885.1_ASM22088v1_genomic_01157	/GCA_000224965.2_ASM22496v2_genomic_01152	/GCA_000260715.1_ASM26071v1_genomic_01167	/GCA_000277325.1_ASM27732v1_genomic_01154	/GCA_000966445.2_ASM96644v2_genomic_01031
fprA		NADPH-ferredoxin reductase FprA	139	139	1	1	22714	1	14661		1415	1928	1458		/GCA_000010425.1_ASM1042v1_genomic_00066	/GCA_000737885.1_ASM73788v1_genomic_00050	/GCA_902386735.1_UHGG_MGYG-HGUT-02395_genomic_00052	/GCA_009832825.1_ASM983282v1_genomic_00050	/GCA_003856735.1_ASM385673v1_genomic_00050	/GCA_003429385.1_ASM342938v1_genomic_00051	/GCA_003030905.1_ASM303090v1_genomic_00063	/GCA_000817995.1_ASM81799v1_genomic_00052	/GCA_000021425.1_ASM2142v1_genomic_00094	/GCA_000277345.1_ASM27734v1_genomic_00094	/GCA_000414215.1_ASM41421v1_genomic_00094	/GCA_000471945.1_ASM47194v1_genomic_00088	/GCA_000695895.1_ASM69589v1_genomic_00094	/GCA_000816205.1_ASM81620v1_genomic_00096	/GCA_000817045.1_ASM81704v1_genomic_00094	/GCA_000818055.1_ASM81805v1_genomic_00094	/GCA_001688645.2_ASM168864v2_genomic_00520	/GCA_002220485.1_ASM222048v1_genomic_00095	/GCA_003390755.1_ASM339075v1_genomic_00481	/GCA_000022705.1_ASM2270v1_genomic_00094	/GCA_003428375.1_ASM342837v1_genomic_00098	/GCA_003606305.1_ASM360630v1_genomic_00094	/GCA_003671995.1_ASM367199v1_genomic_00102	/GCA_004135895.1_ASM413589v1_genomic_00094	/GCA_008041995.1_ASM804199v1_genomic_00042	/GCA_011770105.1_ASM1177010v1_genomic_00094	/GCA_902387355.1_UHGG_MGYG-HGUT-02459_genomic_00094	/GCA_000022965.1_ASM2296v1_genomic_00095	/GCA_000025245.1_ASM2524v1_genomic_00593	/GCA_000092765.1_ASM9276v1_genomic_00094	/GCA_000220885.1_ASM22088v1_genomic_00094	/GCA_000224965.2_ASM22496v2_genomic_00094	/GCA_000260715.1_ASM26071v1_genomic_00101	/GCA_000277325.1_ASM27732v1_genomic_00094	/GCA_000966445.2_ASM96644v2_genomic_00332
nadD		nicotinate-nucleotide adenylyltransferase	139	139	1	1	12980	1	13515		668	785	738		/GCA_000010425.1_ASM1042v1_genomic_00978	/GCA_000737885.1_ASM73788v1_genomic_00999	/GCA_902386735.1_UHGG_MGYG-HGUT-02395_genomic_01034	/GCA_009832825.1_ASM983282v1_genomic_01287	/GCA_003856735.1_ASM385673v1_genomic_01060	/GCA_003429385.1_ASM342938v1_genomic_00975	/GCA_003030905.1_ASM303090v1_genomic_01120	/GCA_000817995.1_ASM81799v1_genomic_01034	/GCA_000021425.1_ASM2142v1_genomic_01330	/GCA_000277345.1_ASM27734v1_genomic_00734	/GCA_000414215.1_ASM41421v1_genomic_00736	/GCA_000471945.1_ASM47194v1_genomic_00774	/GCA_000695895.1_ASM69589v1_genomic_00735	/GCA_000816205.1_ASM81620v1_genomic_00738	/GCA_000817045.1_ASM81704v1_genomic_00736	/GCA_000818055.1_ASM81805v1_genomic_00735	/GCA_001688645.2_ASM168864v2_genomic_01547	/GCA_002220485.1_ASM222048v1_genomic_00737	/GCA_003390755.1_ASM339075v1_genomic_01134	/GCA_000022705.1_ASM2270v1_genomic_00735	/GCA_003428375.1_ASM342837v1_genomic_01083	/GCA_003606305.1_ASM360630v1_genomic_00734	/GCA_003671995.1_ASM367199v1_genomic_00754	/GCA_004135895.1_ASM413589v1_genomic_00735	/GCA_008041995.1_ASM804199v1_genomic_00681	/GCA_011770105.1_ASM1177010v1_genomic_00735	/GCA_902387355.1_UHGG_MGYG-HGUT-02459_genomic_00736	/GCA_000022965.1_ASM2296v1_genomic_00737	/GCA_000025245.1_ASM2524v1_genomic_01235	/GCA_000092765.1_ASM9276v1_genomic_00733	/GCA_000220885.1_ASM22088v1_genomic_00735	/GCA_000224965.2_ASM22496v2_genomic_00734	/GCA_000260715.1_ASM26071v1_genomic_00753	/GCA_000277325.1_ASM27732v1_genomic_00736	/GCA_000966445.2_ASM96644v2_genomic_01559
zwf2		Glucose-6-phosphate 1-dehydrogenase 2	138	138	1	1	11496	1	23080		1484	1685	1552		/GCA_000010425.1_ASM1042v1_genomic_00678	/GCA_000737885.1_ASM73788v1_genomic_00708	/GCA_902386735.1_UHGG_MGYG-HGUT-02395_genomic_00690	/GCA_009832825.1_ASM983282v1_genomic_00707	/GCA_003856735.1_ASM385673v1_genomic_00702	/GCA_003429385.1_ASM342938v1_genomic_00692	/GCA_003030905.1_ASM303090v1_genomic_00684	/GCA_000817995.1_ASM81799v1_genomic_00690	/GCA_000021425.1_ASM2142v1_genomic_01068	/GCA_000277345.1_ASM27734v1_genomic_01032	/GCA_000414215.1_ASM41421v1_genomic_01034	/GCA_000471945.1_ASM47194v1_genomic_01075	/GCA_000695895.1_ASM69589v1_genomic_01033	/GCA_000816205.1_ASM81620v1_genomic_01037	/GCA_000817045.1_ASM81704v1_genomic_01034	/GCA_000818055.1_ASM81805v1_genomic_01033	/GCA_001688645.2_ASM168864v2_genomic_01258	/GCA_002220485.1_ASM222048v1_genomic_01035	/GCA_003390755.1_ASM339075v1_genomic_01435	/GCA_000022705.1_ASM2270v1_genomic_01033	/GCA_003428375.1_ASM342837v1_genomic_00786	/GCA_003606305.1_ASM360630v1_genomic_01032	/GCA_003671995.1_ASM367199v1_genomic_01052	/GCA_004135895.1_ASM413589v1_genomic_01033	/GCA_008041995.1_ASM804199v1_genomic_00979	/GCA_011770105.1_ASM1177010v1_genomic_01033	/GCA_902387355.1_UHGG_MGYG-HGUT-02459_genomic_01034	/GCA_000022965.1_ASM2296v1_genomic_01035	/GCA_000025245.1_ASM2524v1_genomic_01535	/GCA_000092765.1_ASM9276v1_genomic_01031	/GCA_000220885.1_ASM22088v1_genomic_01033	/GCA_000224965.2_ASM22496v2_genomic_01032	/GCA_000260715.1_ASM26071v1_genomic_01051	/GCA_000277325.1_ASM27732v1_genomic_01034	/GCA_000966445.2_ASM96644v2_genomic_01369
tdcB		L-threonine ammonia-lyase	138	138	1	1	21112	1	27743		1208	1508	1275		/GCA_000010425.1_ASM1042v1_genomic_01680	/GCA_000737885.1_ASM73788v1_genomic_01748	/GCA_902386735.1_UHGG_MGYG-HGUT-02395_genomic_01749	/GCA_009832825.1_ASM983282v1_genomic_02002	/GCA_003856735.1_ASM385673v1_genomic_01779	/GCA_003429385.1_ASM342938v1_genomic_01760	/GCA_003030905.1_ASM303090v1_genomic_01788	/GCA_000817995.1_ASM81799v1_genomic_01749	/GCA_000021425.1_ASM2142v1_genomic_01599	/GCA_000277345.1_ASM27734v1_genomic_01586	/GCA_000414215.1_ASM41421v1_genomic_01589	/GCA_000471945.1_ASM47194v1_genomic_01631	/GCA_000695895.1_ASM69589v1_genomic_01586	/GCA_000816205.1_ASM81620v1_genomic_01595	/GCA_000817045.1_ASM81704v1_genomic_01603	/GCA_000818055.1_ASM81805v1_genomic_01587	/GCA_001688645.2_ASM168864v2_genomic_00653	/GCA_002220485.1_ASM222048v1_genomic_01594	/GCA_003390755.1_ASM339075v1_genomic_00348	/GCA_000022705.1_ASM2270v1_genomic_01588	/GCA_003428375.1_ASM342837v1_genomic_00229	/GCA_003606305.1_ASM360630v1_genomic_01586	/GCA_003671995.1_ASM367199v1_genomic_01568	/GCA_004135895.1_ASM413589v1_genomic_01579	/GCA_008041995.1_ASM804199v1_genomic_01536	/GCA_011770105.1_ASM1177010v1_genomic_01584	/GCA_902387355.1_UHGG_MGYG-HGUT-02459_genomic_01603	/GCA_000022965.1_ASM2296v1_genomic_01590	/GCA_000025245.1_ASM2524v1_genomic_00462	/GCA_000092765.1_ASM9276v1_genomic_01588	/GCA_000220885.1_ASM22088v1_genomic_01590	/GCA_000224965.2_ASM22496v2_genomic_01586	/GCA_000260715.1_ASM26071v1_genomic_01566	/GCA_000277325.1_ASM27732v1_genomic_01588	/GCA_000966445.2_ASM96644v2_genomic_00434
rplR		50S ribosomal protein L18	138	138	1	1	6715	8	1	Hypothetical protein with no hits to refseq/uniprot/clusters/cdd/tigrfams/pfam overlapping another protein with hits	371	419	374		/GCA_000010425.1_ASM1042v1_genomic_00362	/GCA_000737885.1_ASM73788v1_genomic_00361	/GCA_902386735.1_UHGG_MGYG-HGUT-02395_genomic_00366	/GCA_009832825.1_ASM983282v1_genomic_00366	/GCA_003856735.1_ASM385673v1_genomic_00369	/GCA_003429385.1_ASM342938v1_genomic_00344	/GCA_003030905.1_ASM303090v1_genomic_00366	/GCA_000817995.1_ASM81799v1_genomic_00366	/GCA_000021425.1_ASM2142v1_genomic_00395	/GCA_000277345.1_ASM27734v1_genomic_00395	/GCA_000414215.1_ASM41421v1_genomic_00395	/GCA_000471945.1_ASM47194v1_genomic_00414	/GCA_000695895.1_ASM69589v1_genomic_00395	/GCA_000816205.1_ASM81620v1_genomic_00398	/GCA_000817045.1_ASM81704v1_genomic_00395	/GCA_000818055.1_ASM81805v1_genomic_00395	/GCA_001688645.2_ASM168864v2_genomic_00201	/GCA_002220485.1_ASM222048v1_genomic_00396	/GCA_003390755.1_ASM339075v1_genomic_00792	/GCA_000022705.1_ASM2270v1_genomic_00395	/GCA_003428375.1_ASM342837v1_genomic_01421	/GCA_003606305.1_ASM360630v1_genomic_00395	/GCA_003671995.1_ASM367199v1_genomic_00427	/GCA_004135895.1_ASM413589v1_genomic_00395	/GCA_008041995.1_ASM804199v1_genomic_00342	/GCA_011770105.1_ASM1177010v1_genomic_00395	/GCA_902387355.1_UHGG_MGYG-HGUT-02459_genomic_00395	/GCA_000022965.1_ASM2296v1_genomic_00396	/GCA_000025245.1_ASM2524v1_genomic_00893	/GCA_000092765.1_ASM9276v1_genomic_00394	/GCA_000220885.1_ASM22088v1_genomic_00395	/GCA_000224965.2_ASM22496v2_genomic_00395	/GCA_000260715.1_ASM26071v1_genomic_00426	/GCA_000277325.1_ASM27732v1_genomic_00395	/GCA_000966445.2_ASM96644v2_genomic_00146
ligA		DNA ligase	138	138	1	1	4095	1	4897		341	2792	2697		/GCA_000010425.1_ASM1042v1_genomic_01031	/GCA_000737885.1_ASM73788v1_genomic_01061	/GCA_902386735.1_UHGG_MGYG-HGUT-02395_genomic_01099	/GCA_009832825.1_ASM983282v1_genomic_01350	/GCA_003856735.1_ASM385673v1_genomic_01128	/GCA_003429385.1_ASM342938v1_genomic_01033	/GCA_003030905.1_ASM303090v1_genomic_01174	/GCA_000817995.1_ASM81799v1_genomic_01099	/GCA_000021425.1_ASM2142v1_genomic_01287	/GCA_000277345.1_ASM27734v1_genomic_00691	/GCA_000414215.1_ASM41421v1_genomic_00693		/GCA_000695895.1_ASM69589v1_genomic_00692	/GCA_000816205.1_ASM81620v1_genomic_00695	/GCA_000817045.1_ASM81704v1_genomic_00692	/GCA_000818055.1_ASM81805v1_genomic_00692	/GCA_001688645.2_ASM168864v2_genomic_01589	/GCA_002220485.1_ASM222048v1_genomic_00694	/GCA_003390755.1_ASM339075v1_genomic_01090	/GCA_000022705.1_ASM2270v1_genomic_00692	/GCA_003428375.1_ASM342837v1_genomic_01126	/GCA_003606305.1_ASM360630v1_genomic_00691	/GCA_003671995.1_ASM367199v1_genomic_00712	/GCA_004135895.1_ASM413589v1_genomic_00692	/GCA_008041995.1_ASM804199v1_genomic_00638	/GCA_011770105.1_ASM1177010v1_genomic_00692	/GCA_902387355.1_UHGG_MGYG-HGUT-02459_genomic_00692	/GCA_000022965.1_ASM2296v1_genomic_00694	/GCA_000025245.1_ASM2524v1_genomic_01192	/GCA_000092765.1_ASM9276v1_genomic_00690	/GCA_000220885.1_ASM22088v1_genomic_00692	/GCA_000224965.2_ASM22496v2_genomic_00691	/GCA_000260715.1_ASM26071v1_genomic_00710	/GCA_000277325.1_ASM27732v1_genomic_00693
sucP		Sucrose phosphorylase	138	138	1	1	22574	1	14633		407	1526	1432		/GCA_000010425.1_ASM1042v1_genomic_00087	/GCA_000737885.1_ASM73788v1_genomic_00072	/GCA_902386735.1_UHGG_MGYG-HGUT-02395_genomic_00077	/GCA_009832825.1_ASM983282v1_genomic_00072	/GCA_003856735.1_ASM385673v1_genomic_00072	/GCA_003429385.1_ASM342938v1_genomic_00069	/GCA_003030905.1_ASM303090v1_genomic_00085	/GCA_000817995.1_ASM81799v1_genomic_00077	/GCA_000021425.1_ASM2142v1_genomic_00133	/GCA_000277345.1_ASM27734v1_genomic_00133	/GCA_000414215.1_ASM41421v1_genomic_00133	/GCA_000471945.1_ASM47194v1_genomic_00139	/GCA_000695895.1_ASM69589v1_genomic_00133	/GCA_000816205.1_ASM81620v1_genomic_00135	/GCA_000817045.1_ASM81704v1_genomic_00133	/GCA_000818055.1_ASM81805v1_genomic_00133	/GCA_001688645.2_ASM168864v2_genomic_00490	/GCA_002220485.1_ASM222048v1_genomic_00134	/GCA_003390755.1_ASM339075v1_genomic_00520	/GCA_000022705.1_ASM2270v1_genomic_00133	/GCA_003428375.1_ASM342837v1_genomic_00059	/GCA_003606305.1_ASM360630v1_genomic_00133	/GCA_003671995.1_ASM367199v1_genomic_00141	/GCA_004135895.1_ASM413589v1_genomic_00133	/GCA_008041995.1_ASM804199v1_genomic_00081	/GCA_011770105.1_ASM1177010v1_genomic_00133	/GCA_902387355.1_UHGG_MGYG-HGUT-02459_genomic_00133	/GCA_000022965.1_ASM2296v1_genomic_00134	/GCA_000025245.1_ASM2524v1_genomic_00632	/GCA_000092765.1_ASM9276v1_genomic_00133	/GCA_000220885.1_ASM22088v1_genomic_00133	/GCA_000224965.2_ASM22496v2_genomic_00133	/GCA_000260715.1_ASM26071v1_genomic_00140	/GCA_000277325.1_ASM27732v1_genomic_00133	/GCA_000966445.2_ASM96644v2_genomic_00473
ywaC		hypothetical protein	138	138	1	1	28839	1	12255		563	842	775		/GCA_000010425.1_ASM1042v1_genomic_01115	/GCA_000737885.1_ASM73788v1_genomic_01137	/GCA_902386735.1_UHGG_MGYG-HGUT-02395_genomic_01178	/GCA_009832825.1_ASM983282v1_genomic_01497	/GCA_003856735.1_ASM385673v1_genomic_01281	/GCA_003429385.1_ASM342938v1_genomic_01187	/GCA_003030905.1_ASM303090v1_genomic_01304	/GCA_000817995.1_ASM81799v1_genomic_01178	/GCA_000021425.1_ASM2142v1_genomic_00982	/GCA_000277345.1_ASM27734v1_genomic_01117	/GCA_000414215.1_ASM41421v1_genomic_01119	/GCA_000471945.1_ASM47194v1_genomic_01160	/GCA_000695895.1_ASM69589v1_genomic_01118	/GCA_000816205.1_ASM81620v1_genomic_01122	/GCA_000817045.1_ASM81704v1_genomic_01119	/GCA_000818055.1_ASM81805v1_genomic_01118	/GCA_001688645.2_ASM168864v2_genomic_01175	/GCA_002220485.1_ASM222048v1_genomic_01120	/GCA_003390755.1_ASM339075v1_genomic_01523	/GCA_000022705.1_ASM2270v1_genomic_01118	/GCA_003428375.1_ASM342837v1_genomic_00701	/GCA_003606305.1_ASM360630v1_genomic_01117	/GCA_003671995.1_ASM367199v1_genomic_01135	/GCA_004135895.1_ASM413589v1_genomic_01118	/GCA_008041995.1_ASM804199v1_genomic_01064	/GCA_011770105.1_ASM1177010v1_genomic_01118	/GCA_902387355.1_UHGG_MGYG-HGUT-02459_genomic_01119	/GCA_000022965.1_ASM2296v1_genomic_01121	/GCA_000025245.1_ASM2524v1_genomic_01620	/GCA_000092765.1_ASM9276v1_genomic_01116	/GCA_000220885.1_ASM22088v1_genomic_01119	/GCA_000224965.2_ASM22496v2_genomic_01117	/GCA_000260715.1_ASM26071v1_genomic_01134	/GCA_000277325.1_ASM27732v1_genomic_01119	/GCA_000966445.2_ASM96644v2_genomic_01066
trpB		Tryptophan synthase beta chain	138	138	1	1	27966	1	7845		959	2093	2071		/GCA_000010425.1_ASM1042v1_genomic_00850	/GCA_000737885.1_ASM73788v1_genomic_00881	/GCA_902386735.1_UHGG_MGYG-HGUT-02395_genomic_00920	/GCA_009832825.1_ASM983282v1_genomic_00878	/GCA_003856735.1_ASM385673v1_genomic_00939	/GCA_003429385.1_ASM342938v1_genomic_00862	/GCA_003030905.1_ASM303090v1_genomic_00924	/GCA_000817995.1_ASM81799v1_genomic_00920	/GCA_000021425.1_ASM2142v1_genomic_01376	/GCA_000277345.1_ASM27734v1_genomic_00781	/GCA_000414215.1_ASM41421v1_genomic_00783	/GCA_000471945.1_ASM47194v1_genomic_00824	/GCA_000695895.1_ASM69589v1_genomic_00782	/GCA_000816205.1_ASM81620v1_genomic_00786	/GCA_000817045.1_ASM81704v1_genomic_00783	/GCA_000818055.1_ASM81805v1_genomic_00782	/GCA_001688645.2_ASM168864v2_genomic_01498	/GCA_002220485.1_ASM222048v1_genomic_00784	/GCA_003390755.1_ASM339075v1_genomic_01181	/GCA_000022705.1_ASM2270v1_genomic_00782	/GCA_003428375.1_ASM342837v1_genomic_01036	/GCA_003606305.1_ASM360630v1_genomic_00781	/GCA_003671995.1_ASM367199v1_genomic_00802	/GCA_004135895.1_ASM413589v1_genomic_00782	/GCA_008041995.1_ASM804199v1_genomic_00728	/GCA_011770105.1_ASM1177010v1_genomic_00782	/GCA_902387355.1_UHGG_MGYG-HGUT-02459_genomic_00783	/GCA_000022965.1_ASM2296v1_genomic_00783	/GCA_000025245.1_ASM2524v1_genomic_01282	/GCA_000092765.1_ASM9276v1_genomic_00780	/GCA_000220885.1_ASM22088v1_genomic_00782	/GCA_000224965.2_ASM22496v2_genomic_00781	/GCA_000260715.1_ASM26071v1_genomic_00801	/GCA_000277325.1_ASM27732v1_genomic_00783	/GCA_000966445.2_ASM96644v2_genomic_01303
group_1478		hypothetical protein	137	137	1	1	27912	1	6945		437	449	442		/GCA_000010425.1_ASM1042v1_genomic_00886	/GCA_000737885.1_ASM73788v1_genomic_00917	/GCA_902386735.1_UHGG_MGYG-HGUT-02395_genomic_00956	/GCA_009832825.1_ASM983282v1_genomic_01165	/GCA_003856735.1_ASM385673v1_genomic_00975	/GCA_003429385.1_ASM342938v1_genomic_00898	/GCA_003030905.1_ASM303090v1_genomic_00966	/GCA_000817995.1_ASM81799v1_genomic_00956	/GCA_000021425.1_ASM2142v1_genomic_01386	/GCA_000277345.1_ASM27734v1_genomic_00791	/GCA_000414215.1_ASM41421v1_genomic_00793	/GCA_000471945.1_ASM47194v1_genomic_00834	/GCA_000695895.1_ASM69589v1_genomic_00792	/GCA_000816205.1_ASM81620v1_genomic_00796	/GCA_000817045.1_ASM81704v1_genomic_00793	/GCA_000818055.1_ASM81805v1_genomic_00792	/GCA_001688645.2_ASM168864v2_genomic_01488	/GCA_002220485.1_ASM222048v1_genomic_00794	/GCA_003390755.1_ASM339075v1_genomic_01191	/GCA_000022705.1_ASM2270v1_genomic_00792	/GCA_003428375.1_ASM342837v1_genomic_01026	/GCA_003606305.1_ASM360630v1_genomic_00791	/GCA_003671995.1_ASM367199v1_genomic_00812	/GCA_004135895.1_ASM413589v1_genomic_00792	/GCA_008041995.1_ASM804199v1_genomic_00738	/GCA_011770105.1_ASM1177010v1_genomic_00792	/GCA_902387355.1_UHGG_MGYG-HGUT-02459_genomic_00793	/GCA_000022965.1_ASM2296v1_genomic_00793	/GCA_000025245.1_ASM2524v1_genomic_01292	/GCA_000092765.1_ASM9276v1_genomic_00790	/GCA_000220885.1_ASM22088v1_genomic_00792	/GCA_000224965.2_ASM22496v2_genomic_00791	/GCA_000260715.1_ASM26071v1_genomic_00811	/GCA_000277325.1_ASM27732v1_genomic_00793
pdtaR		putative transcriptional regulatory protein pdtaR	137	137	1	1	11924	1	7132		758	794	777		/GCA_000010425.1_ASM1042v1_genomic_00729	/GCA_000737885.1_ASM73788v1_genomic_00759	/GCA_902386735.1_UHGG_MGYG-HGUT-02395_genomic_00741	/GCA_009832825.1_ASM983282v1_genomic_00759	/GCA_003856735.1_ASM385673v1_genomic_00820	/GCA_003429385.1_ASM342938v1_genomic_00743	/GCA_003030905.1_ASM303090v1_genomic_00803	/GCA_000817995.1_ASM81799v1_genomic_00741	/GCA_000021425.1_ASM2142v1_genomic_01573	/GCA_000277345.1_ASM27734v1_genomic_00975	/GCA_000414215.1_ASM41421v1_genomic_00977	/GCA_000471945.1_ASM47194v1_genomic_01016	/GCA_000695895.1_ASM69589v1_genomic_00976	/GCA_000816205.1_ASM81620v1_genomic_00980	/GCA_000817045.1_ASM81704v1_genomic_00977	/GCA_000818055.1_ASM81805v1_genomic_00976	/GCA_001688645.2_ASM168864v2_genomic_01314	/GCA_002220485.1_ASM222048v1_genomic_00978	/GCA_003390755.1_ASM339075v1_genomic_01377	/GCA_000022705.1_ASM2270v1_genomic_00976	/GCA_003428375.1_ASM342837v1_genomic_00842	/GCA_003606305.1_ASM360630v1_genomic_00975	/GCA_003671995.1_ASM367199v1_genomic_00996	/GCA_004135895.1_ASM413589v1_genomic_00976	/GCA_008041995.1_ASM804199v1_genomic_00922	/GCA_011770105.1_ASM1177010v1_genomic_00976	/GCA_902387355.1_UHGG_MGYG-HGUT-02459_genomic_00977	/GCA_000022965.1_ASM2296v1_genomic_00978	/GCA_000025245.1_ASM2524v1_genomic_01477	/GCA_000092765.1_ASM9276v1_genomic_00974	/GCA_000220885.1_ASM22088v1_genomic_00976	/GCA_000224965.2_ASM22496v2_genomic_00975	/GCA_000260715.1_ASM26071v1_genomic_00995	/GCA_000277325.1_ASM27732v1_genomic_00977	/GCA_000966445.2_ASM96644v2_genomic_01481
rbpA		RNA polymerase-binding protein RbpA	137	137	1	1	27716	1	7734		347	347	347		/GCA_000010425.1_ASM1042v1_genomic_00882	/GCA_000737885.1_ASM73788v1_genomic_00913	/GCA_902386735.1_UHGG_MGYG-HGUT-02395_genomic_00952	/GCA_009832825.1_ASM983282v1_genomic_01161	/GCA_003856735.1_ASM385673v1_genomic_00971	/GCA_003429385.1_ASM342938v1_genomic_00894	/GCA_003030905.1_ASM303090v1_genomic_00962	/GCA_000817995.1_ASM81799v1_genomic_00952	/GCA_000021425.1_ASM2142v1_genomic_01392	/GCA_000277345.1_ASM27734v1_genomic_00797	/GCA_000414215.1_ASM41421v1_genomic_00799	/GCA_000471945.1_ASM47194v1_genomic_00840	/GCA_000695895.1_ASM69589v1_genomic_00798	/GCA_000816205.1_ASM81620v1_genomic_00802	/GCA_000817045.1_ASM81704v1_genomic_00799	/GCA_000818055.1_ASM81805v1_genomic_00798	/GCA_001688645.2_ASM168864v2_genomic_01482	/GCA_002220485.1_ASM222048v1_genomic_00800	/GCA_003390755.1_ASM339075v1_genomic_01197	/GCA_000022705.1_ASM2270v1_genomic_00798	/GCA_003428375.1_ASM342837v1_genomic_01020	/GCA_003606305.1_ASM360630v1_genomic_00797	/GCA_003671995.1_ASM367199v1_genomic_00818	/GCA_004135895.1_ASM413589v1_genomic_00798	/GCA_008041995.1_ASM804199v1_genomic_00744	/GCA_011770105.1_ASM1177010v1_genomic_00798	/GCA_902387355.1_UHGG_MGYG-HGUT-02459_genomic_00799	/GCA_000022965.1_ASM2296v1_genomic_00799	/GCA_000025245.1_ASM2524v1_genomic_01298	/GCA_000092765.1_ASM9276v1_genomic_00796	/GCA_000220885.1_ASM22088v1_genomic_00798	/GCA_000224965.2_ASM22496v2_genomic_00797	/GCA_000260715.1_ASM26071v1_genomic_00817	/GCA_000277325.1_ASM27732v1_genomic_00799
lepA_2		Elongation factor 4	137	137	1	1	7381	1	16402		653	2966	2842		/GCA_000010425.1_ASM1042v1_genomic_00380	/GCA_000737885.1_ASM73788v1_genomic_00379	/GCA_902386735.1_UHGG_MGYG-HGUT-02395_genomic_00384	/GCA_009832825.1_ASM983282v1_genomic_00384	/GCA_003856735.1_ASM385673v1_genomic_00387	/GCA_003429385.1_ASM342938v1_genomic_00362	/GCA_003030905.1_ASM303090v1_genomic_00384	/GCA_000817995.1_ASM81799v1_genomic_00384	/GCA_000021425.1_ASM2142v1_genomic_00411	/GCA_000277345.1_ASM27734v1_genomic_00411	/GCA_000414215.1_ASM41421v1_genomic_00411	/GCA_000471945.1_ASM47194v1_genomic_00430	/GCA_000695895.1_ASM69589v1_genomic_00411	/GCA_000816205.1_ASM81620v1_genomic_00414	/GCA_000817045.1_ASM81704v1_genomic_00411	/GCA_000818055.1_ASM81805v1_genomic_00411	/GCA_001688645.2_ASM168864v2_genomic_00184	/GCA_002220485.1_ASM222048v1_genomic_00412	/GCA_003390755.1_ASM339075v1_genomic_00808	/GCA_000022705.1_ASM2270v1_genomic_00411	/GCA_003428375.1_ASM342837v1_genomic_01405	/GCA_003606305.1_ASM360630v1_genomic_00411	/GCA_003671995.1_ASM367199v1_genomic_00444	/GCA_004135895.1_ASM413589v1_genomic_00411	/GCA_008041995.1_ASM804199v1_genomic_00358	/GCA_011770105.1_ASM1177010v1_genomic_00411	/GCA_902387355.1_UHGG_MGYG-HGUT-02459_genomic_00411	/GCA_000022965.1_ASM2296v1_genomic_00412	/GCA_000025245.1_ASM2524v1_genomic_00909	/GCA_000092765.1_ASM9276v1_genomic_00410	/GCA_000220885.1_ASM22088v1_genomic_00411	/GCA_000224965.2_ASM22496v2_genomic_00411	/GCA_000260715.1_ASM26071v1_genomic_00443	/GCA_000277325.1_ASM27732v1_genomic_00411	/GCA_000966445.2_ASM96644v2_genomic_00129
prs_1		Ribose-phosphate pyrophosphokinase	136	136	1	1	17730	1	19433		614	1013	1007		/GCA_000010425.1_ASM1042v1_genomic_01588	/GCA_000737885.1_ASM73788v1_genomic_01597	/GCA_902386735.1_UHGG_MGYG-HGUT-02395_genomic_01644	/GCA_009832825.1_ASM983282v1_genomic_01914	/GCA_003856735.1_ASM385673v1_genomic_01673	/GCA_003429385.1_ASM342938v1_genomic_01652	/GCA_003030905.1_ASM303090v1_genomic_01687	/GCA_000817995.1_ASM81799v1_genomic_01644	/GCA_000021425.1_ASM2142v1_genomic_00734	/GCA_000277345.1_ASM27734v1_genomic_01496	/GCA_000414215.1_ASM41421v1_genomic_01498	/GCA_000471945.1_ASM47194v1_genomic_01542	/GCA_000695895.1_ASM69589v1_genomic_01494	/GCA_000816205.1_ASM81620v1_genomic_01501	/GCA_000817045.1_ASM81704v1_genomic_01501	/GCA_000818055.1_ASM81805v1_genomic_01497	/GCA_001688645.2_ASM168864v2_genomic_00742	/GCA_002220485.1_ASM222048v1_genomic_01504	/GCA_003390755.1_ASM339075v1_genomic_00257	/GCA_000022705.1_ASM2270v1_genomic_01498	/GCA_003428375.1_ASM342837v1_genomic_00319	/GCA_003606305.1_ASM360630v1_genomic_01502	/GCA_003671995.1_ASM367199v1_genomic_01484	/GCA_004135895.1_ASM413589v1_genomic_01500	/GCA_008041995.1_ASM804199v1_genomic_01446	/GCA_011770105.1_ASM1177010v1_genomic_01500	/GCA_902387355.1_UHGG_MGYG-HGUT-02459_genomic_01501	/GCA_000022965.1_ASM2296v1_genomic_01500	/GCA_000025245.1_ASM2524v1_genomic_00373	/GCA_000092765.1_ASM9276v1_genomic_01498	/GCA_000220885.1_ASM22088v1_genomic_01501	/GCA_000224965.2_ASM22496v2_genomic_01496	/GCA_000260715.1_ASM26071v1_genomic_01482	/GCA_000277325.1_ASM27732v1_genomic_01498
pnp		Polyribonucleotide nucleotidyltransferase	136	136	1	1	25278	1	17639		1745	2822	2675	/GCA_001263395.1_ASM126339v1_genomic_01379	/GCA_000010425.1_ASM1042v1_genomic_00280	/GCA_000737885.1_ASM73788v1_genomic_00281	/GCA_902386735.1_UHGG_MGYG-HGUT-02395_genomic_00285	/GCA_009832825.1_ASM983282v1_genomic_00279	/GCA_003856735.1_ASM385673v1_genomic_00288	/GCA_003429385.1_ASM342938v1_genomic_00263	/GCA_003030905.1_ASM303090v1_genomic_00280	/GCA_000817995.1_ASM81799v1_genomic_00285	/GCA_000021425.1_ASM2142v1_genomic_00321	/GCA_000277345.1_ASM27734v1_genomic_00320	/GCA_000414215.1_ASM41421v1_genomic_00320	/GCA_000471945.1_ASM47194v1_genomic_00334	/GCA_000695895.1_ASM69589v1_genomic_00320	/GCA_000816205.1_ASM81620v1_genomic_00323	/GCA_000817045.1_ASM81704v1_genomic_00320	/GCA_000818055.1_ASM81805v1_genomic_00320	/GCA_001688645.2_ASM168864v2_genomic_00282	/GCA_002220485.1_ASM222048v1_genomic_00321	/GCA_003390755.1_ASM339075v1_genomic_00709	/GCA_000022705.1_ASM2270v1_genomic_00320	/GCA_003428375.1_ASM342837v1_genomic_01496	/GCA_003606305.1_ASM360630v1_genomic_00320	/GCA_003671995.1_ASM367199v1_genomic_00343	/GCA_004135895.1_ASM413589v1_genomic_00320	/GCA_008041995.1_ASM804199v1_genomic_00267	/GCA_011770105.1_ASM1177010v1_genomic_00320	/GCA_902387355.1_UHGG_MGYG-HGUT-02459_genomic_00320	/GCA_000022965.1_ASM2296v1_genomic_00321	/GCA_000025245.1_ASM2524v1_genomic_00818	/GCA_000092765.1_ASM9276v1_genomic_00319	/GCA_000220885.1_ASM22088v1_genomic_00320	/GCA_000224965.2_ASM22496v2_genomic_00320	/GCA_000260715.1_ASM26071v1_genomic_00342	/GCA_000277325.1_ASM27732v1_genomic_00320	/GCA_000966445.2_ASM96644v2_genomic_00720
relA		Bifunctional (p)ppGpp synthase/hydrolase RelA	136	136	1	1	395	1	12451		1127	2363	2318	/GCA_001263395.1_ASM126339v1_genomic_00562	/GCA_000010425.1_ASM1042v1_genomic_01086	/GCA_000737885.1_ASM73788v1_genomic_01109	/GCA_902386735.1_UHGG_MGYG-HGUT-02395_genomic_01150	/GCA_009832825.1_ASM983282v1_genomic_01469	/GCA_003856735.1_ASM385673v1_genomic_01253	/GCA_003429385.1_ASM342938v1_genomic_01159	/GCA_003030905.1_ASM303090v1_genomic_01276	/GCA_000817995.1_ASM81799v1_genomic_01150	/GCA_000021425.1_ASM2142v1_genomic_01015	/GCA_000277345.1_ASM27734v1_genomic_01085	/GCA_000414215.1_ASM41421v1_genomic_01087	/GCA_000471945.1_ASM47194v1_genomic_01128	/GCA_000695895.1_ASM69589v1_genomic_01086	/GCA_000816205.1_ASM81620v1_genomic_01090	/GCA_000817045.1_ASM81704v1_genomic_01087	/GCA_000818055.1_ASM81805v1_genomic_01086	/GCA_001688645.2_ASM168864v2_genomic_01206	/GCA_002220485.1_ASM222048v1_genomic_01088	/GCA_003390755.1_ASM339075v1_genomic_01491	/GCA_000022705.1_ASM2270v1_genomic_01086	/GCA_003428375.1_ASM342837v1_genomic_00733	/GCA_003606305.1_ASM360630v1_genomic_01085	/GCA_003671995.1_ASM367199v1_genomic_01104	/GCA_004135895.1_ASM413589v1_genomic_01086	/GCA_008041995.1_ASM804199v1_genomic_01032	/GCA_011770105.1_ASM1177010v1_genomic_01086	/GCA_902387355.1_UHGG_MGYG-HGUT-02459_genomic_01087	/GCA_000022965.1_ASM2296v1_genomic_01089	/GCA_000025245.1_ASM2524v1_genomic_01588	/GCA_000092765.1_ASM9276v1_genomic_01084	/GCA_000220885.1_ASM22088v1_genomic_01087	/GCA_000224965.2_ASM22496v2_genomic_01085	/GCA_000260715.1_ASM26071v1_genomic_01103	/GCA_000277325.1_ASM27732v1_genomic_01087	/GCA_000966445.2_ASM96644v2_genomic_01109
group_1494		putative RNA pseudouridine synthase	135	135	1	1	2486	1	17177		734	1028	946		/GCA_000010425.1_ASM1042v1_genomic_01215	/GCA_000737885.1_ASM73788v1_genomic_01243	/GCA_902386735.1_UHGG_MGYG-HGUT-02395_genomic_01287	/GCA_009832825.1_ASM983282v1_genomic_01605	/GCA_003856735.1_ASM385673v1_genomic_01392	/GCA_003429385.1_ASM342938v1_genomic_01352	/GCA_003030905.1_ASM303090v1_genomic_01405	/GCA_000817995.1_ASM81799v1_genomic_01287	/GCA_000021425.1_ASM2142v1_genomic_00854	/GCA_000277345.1_ASM27734v1_genomic_01227	/GCA_000414215.1_ASM41421v1_genomic_01229	/GCA_000471945.1_ASM47194v1_genomic_01269	/GCA_000695895.1_ASM69589v1_genomic_01228	/GCA_000816205.1_ASM81620v1_genomic_01232	/GCA_000817045.1_ASM81704v1_genomic_01232	/GCA_000818055.1_ASM81805v1_genomic_01228	/GCA_001688645.2_ASM168864v2_genomic_01072	/GCA_002220485.1_ASM222048v1_genomic_01233	/GCA_003390755.1_ASM339075v1_genomic_01637	/GCA_000022705.1_ASM2270v1_genomic_01228	/GCA_003428375.1_ASM342837v1_genomic_00588	/GCA_003606305.1_ASM360630v1_genomic_01234	/GCA_003671995.1_ASM367199v1_genomic_01230	/GCA_004135895.1_ASM413589v1_genomic_01231	/GCA_008041995.1_ASM804199v1_genomic_01177	/GCA_011770105.1_ASM1177010v1_genomic_01232	/GCA_902387355.1_UHGG_MGYG-HGUT-02459_genomic_01232	/GCA_000022965.1_ASM2296v1_genomic_01231	/GCA_000025245.1_ASM2524v1_genomic_00103	/GCA_000092765.1_ASM9276v1_genomic_01229	/GCA_000220885.1_ASM22088v1_genomic_01232	/GCA_000224965.2_ASM22496v2_genomic_01227	/GCA_000260715.1_ASM26071v1_genomic_01229	/GCA_000277325.1_ASM27732v1_genomic_01229	/GCA_000966445.2_ASM96644v2_genomic_01002
glgC		Glucose-1-phosphate adenylyltransferase	135	135	1	1	15540	1	10086		1136	1247	1242		/GCA_000010425.1_ASM1042v1_genomic_00769	/GCA_000737885.1_ASM73788v1_genomic_00799	/GCA_902386735.1_UHGG_MGYG-HGUT-02395_genomic_00840	/GCA_009832825.1_ASM983282v1_genomic_00799	/GCA_003856735.1_ASM385673v1_genomic_00860	/GCA_003429385.1_ASM342938v1_genomic_00783	/GCA_003030905.1_ASM303090v1_genomic_00843	/GCA_000817995.1_ASM81799v1_genomic_00840	/GCA_000021425.1_ASM2142v1_genomic_01503	/GCA_000277345.1_ASM27734v1_genomic_00907	/GCA_000414215.1_ASM41421v1_genomic_00909	/GCA_000471945.1_ASM47194v1_genomic_00953	/GCA_000695895.1_ASM69589v1_genomic_00908	/GCA_000816205.1_ASM81620v1_genomic_00912	/GCA_000817045.1_ASM81704v1_genomic_00909	/GCA_000818055.1_ASM81805v1_genomic_00908	/GCA_001688645.2_ASM168864v2_genomic_01372	/GCA_002220485.1_ASM222048v1_genomic_00910	/GCA_003390755.1_ASM339075v1_genomic_01308	/GCA_000022705.1_ASM2270v1_genomic_00908	/GCA_003428375.1_ASM342837v1_genomic_00910	/GCA_003606305.1_ASM360630v1_genomic_00907	/GCA_003671995.1_ASM367199v1_genomic_00938	/GCA_004135895.1_ASM413589v1_genomic_00908	/GCA_008041995.1_ASM804199v1_genomic_00854	/GCA_011770105.1_ASM1177010v1_genomic_00908	/GCA_902387355.1_UHGG_MGYG-HGUT-02459_genomic_00909	/GCA_000022965.1_ASM2296v1_genomic_00910	/GCA_000025245.1_ASM2524v1_genomic_01408	/GCA_000092765.1_ASM9276v1_genomic_00906	/GCA_000220885.1_ASM22088v1_genomic_00908	/GCA_000224965.2_ASM22496v2_genomic_00907	/GCA_000260715.1_ASM26071v1_genomic_00937	/GCA_000277325.1_ASM27732v1_genomic_00909	/GCA_000966445.2_ASM96644v2_genomic_01328
ybiT		putative ABC transporter ATP-binding protein YbiT	133	133	1	1	28031	1	10342		1601	1601	1601	/GCA_001263395.1_ASM126339v1_genomic_00484	/GCA_000010425.1_ASM1042v1_genomic_00923	/GCA_000737885.1_ASM73788v1_genomic_00953	/GCA_902386735.1_UHGG_MGYG-HGUT-02395_genomic_00994	/GCA_009832825.1_ASM983282v1_genomic_01202	/GCA_003856735.1_ASM385673v1_genomic_01011	/GCA_003429385.1_ASM342938v1_genomic_00935	/GCA_003030905.1_ASM303090v1_genomic_01075	/GCA_000817995.1_ASM81799v1_genomic_00994	/GCA_000021425.1_ASM2142v1_genomic_01450	/GCA_000277345.1_ASM27734v1_genomic_00854	/GCA_000414215.1_ASM41421v1_genomic_00856	/GCA_000471945.1_ASM47194v1_genomic_00900	/GCA_000695895.1_ASM69589v1_genomic_00855	/GCA_000816205.1_ASM81620v1_genomic_00859	/GCA_000817045.1_ASM81704v1_genomic_00856	/GCA_000818055.1_ASM81805v1_genomic_00855	/GCA_001688645.2_ASM168864v2_genomic_01424	/GCA_002220485.1_ASM222048v1_genomic_00857	/GCA_003390755.1_ASM339075v1_genomic_01255	/GCA_000022705.1_ASM2270v1_genomic_00855	/GCA_003428375.1_ASM342837v1_genomic_00963	/GCA_003606305.1_ASM360630v1_genomic_00854	/GCA_003671995.1_ASM367199v1_genomic_00878	/GCA_004135895.1_ASM413589v1_genomic_00855	/GCA_008041995.1_ASM804199v1_genomic_00801	/GCA_011770105.1_ASM1177010v1_genomic_00855	/GCA_902387355.1_UHGG_MGYG-HGUT-02459_genomic_00856	/GCA_000022965.1_ASM2296v1_genomic_00856	/GCA_000025245.1_ASM2524v1_genomic_01355	/GCA_000092765.1_ASM9276v1_genomic_00853	/GCA_000220885.1_ASM22088v1_genomic_00855	/GCA_000224965.2_ASM22496v2_genomic_00854	/GCA_000260715.1_ASM26071v1_genomic_00877	/GCA_000277325.1_ASM27732v1_genomic_00856	/GCA_000966445.2_ASM96644v2_genomic_01190
group_1158		Long-chain-fatty-acid--CoA ligase FadD15	133	133	1	1	15577	1	1833		509	2060	2016		/GCA_000010425.1_ASM1042v1_genomic_00778	/GCA_000737885.1_ASM73788v1_genomic_00808	/GCA_902386735.1_UHGG_MGYG-HGUT-02395_genomic_00849	/GCA_009832825.1_ASM983282v1_genomic_00808	/GCA_003856735.1_ASM385673v1_genomic_00869	/GCA_003429385.1_ASM342938v1_genomic_00792	/GCA_003030905.1_ASM303090v1_genomic_00852	/GCA_000817995.1_ASM81799v1_genomic_00849	/GCA_000021425.1_ASM2142v1_genomic_01493	/GCA_000277345.1_ASM27734v1_genomic_00897	/GCA_000414215.1_ASM41421v1_genomic_00899	/GCA_000471945.1_ASM47194v1_genomic_00943	/GCA_000695895.1_ASM69589v1_genomic_00898	/GCA_000816205.1_ASM81620v1_genomic_00902	/GCA_000817045.1_ASM81704v1_genomic_00899	/GCA_000818055.1_ASM81805v1_genomic_00898	/GCA_001688645.2_ASM168864v2_genomic_01381	/GCA_002220485.1_ASM222048v1_genomic_00900	/GCA_003390755.1_ASM339075v1_genomic_01298	/GCA_000022705.1_ASM2270v1_genomic_00898	/GCA_003428375.1_ASM342837v1_genomic_00920	/GCA_003606305.1_ASM360630v1_genomic_00897	/GCA_003671995.1_ASM367199v1_genomic_00928	/GCA_004135895.1_ASM413589v1_genomic_00898	/GCA_008041995.1_ASM804199v1_genomic_00844	/GCA_011770105.1_ASM1177010v1_genomic_00898	/GCA_902387355.1_UHGG_MGYG-HGUT-02459_genomic_00899	/GCA_000022965.1_ASM2296v1_genomic_00899	/GCA_000025245.1_ASM2524v1_genomic_01398	/GCA_000092765.1_ASM9276v1_genomic_00896	/GCA_000220885.1_ASM22088v1_genomic_00898	/GCA_000224965.2_ASM22496v2_genomic_00897	/GCA_000260715.1_ASM26071v1_genomic_00927	/GCA_000277325.1_ASM27732v1_genomic_00899	/GCA_000966445.2_ASM96644v2_genomic_01216
clpP2		ATP-dependent Clp protease proteolytic subunit 2	133	133	1	1	14946	1	3464		683	719	696		/GCA_000010425.1_ASM1042v1_genomic_00633	/GCA_000737885.1_ASM73788v1_genomic_00636	/GCA_902386735.1_UHGG_MGYG-HGUT-02395_genomic_00632	/GCA_009832825.1_ASM983282v1_genomic_00634	/GCA_003856735.1_ASM385673v1_genomic_00645	/GCA_003429385.1_ASM342938v1_genomic_00620	/GCA_003030905.1_ASM303090v1_genomic_00629	/GCA_000817995.1_ASM81799v1_genomic_00632	/GCA_000021425.1_ASM2142v1_genomic_01030	/GCA_000277345.1_ASM27734v1_genomic_01071	/GCA_000414215.1_ASM41421v1_genomic_01073	/GCA_000471945.1_ASM47194v1_genomic_01114	/GCA_000695895.1_ASM69589v1_genomic_01072	/GCA_000816205.1_ASM81620v1_genomic_01076	/GCA_000817045.1_ASM81704v1_genomic_01073	/GCA_000818055.1_ASM81805v1_genomic_01072	/GCA_001688645.2_ASM168864v2_genomic_01220	/GCA_002220485.1_ASM222048v1_genomic_01074	/GCA_003390755.1_ASM339075v1_genomic_01475	/GCA_000022705.1_ASM2270v1_genomic_01072	/GCA_003428375.1_ASM342837v1_genomic_00747	/GCA_003606305.1_ASM360630v1_genomic_01071	/GCA_003671995.1_ASM367199v1_genomic_01090	/GCA_004135895.1_ASM413589v1_genomic_01072	/GCA_008041995.1_ASM804199v1_genomic_01018	/GCA_011770105.1_ASM1177010v1_genomic_01072	/GCA_902387355.1_UHGG_MGYG-HGUT-02459_genomic_01073	/GCA_000022965.1_ASM2296v1_genomic_01074	/GCA_000025245.1_ASM2524v1_genomic_01574	/GCA_000092765.1_ASM9276v1_genomic_01070	/GCA_000220885.1_ASM22088v1_genomic_01072	/GCA_000224965.2_ASM22496v2_genomic_01071	/GCA_000260715.1_ASM26071v1_genomic_01089	/GCA_000277325.1_ASM27732v1_genomic_01073
grpE		Protein GrpE	133	133	1	1	22011	1	18750		386	776	678	/GCA_001263395.1_ASM126339v1_genomic_01295	/GCA_000010425.1_ASM1042v1_genomic_01653	/GCA_000737885.1_ASM73788v1_genomic_01521	/GCA_902386735.1_UHGG_MGYG-HGUT-02395_genomic_01717	/GCA_009832825.1_ASM983282v1_genomic_01970	/GCA_003856735.1_ASM385673v1_genomic_01738	/GCA_003429385.1_ASM342938v1_genomic_01728	/GCA_003030905.1_ASM303090v1_genomic_01759	/GCA_000817995.1_ASM81799v1_genomic_01717	/GCA_000021425.1_ASM2142v1_genomic_00952	/GCA_000277345.1_ASM27734v1_genomic_01549	/GCA_000414215.1_ASM41421v1_genomic_01551	/GCA_000471945.1_ASM47194v1_genomic_01593	/GCA_000695895.1_ASM69589v1_genomic_01548	/GCA_000816205.1_ASM81620v1_genomic_01559	/GCA_000817045.1_ASM81704v1_genomic_01554	/GCA_000818055.1_ASM81805v1_genomic_01550	/GCA_001688645.2_ASM168864v2_genomic_00691	/GCA_002220485.1_ASM222048v1_genomic_01557	/GCA_003390755.1_ASM339075v1_genomic_00311	/GCA_000022705.1_ASM2270v1_genomic_01551	/GCA_003428375.1_ASM342837v1_genomic_00266	/GCA_003606305.1_ASM360630v1_genomic_01555	/GCA_003671995.1_ASM367199v1_genomic_01535	/GCA_004135895.1_ASM413589v1_genomic_01553	/GCA_008041995.1_ASM804199v1_genomic_01499	/GCA_011770105.1_ASM1177010v1_genomic_01553	/GCA_902387355.1_UHGG_MGYG-HGUT-02459_genomic_01554	/GCA_000022965.1_ASM2296v1_genomic_01553	/GCA_000025245.1_ASM2524v1_genomic_00426	/GCA_000092765.1_ASM9276v1_genomic_01551	/GCA_000220885.1_ASM22088v1_genomic_01554	/GCA_000224965.2_ASM22496v2_genomic_01549	/GCA_000260715.1_ASM26071v1_genomic_01533	/GCA_000277325.1_ASM27732v1_genomic_01551	/GCA_000966445.2_ASM96644v2_genomic_00449
nusG		Transcription termination/antitermination protein NusG	133	133	1	1	25453	1	20170		773	1001	878	/GCA_001263395.1_ASM126339v1_genomic_01010	/GCA_000010425.1_ASM1042v1_genomic_00266	/GCA_000737885.1_ASM73788v1_genomic_00267	/GCA_902386735.1_UHGG_MGYG-HGUT-02395_genomic_00271	/GCA_009832825.1_ASM983282v1_genomic_00265	/GCA_003856735.1_ASM385673v1_genomic_00274	/GCA_003429385.1_ASM342938v1_genomic_00249	/GCA_003030905.1_ASM303090v1_genomic_00266	/GCA_000817995.1_ASM81799v1_genomic_00271	/GCA_000021425.1_ASM2142v1_genomic_00307	/GCA_000277345.1_ASM27734v1_genomic_00306	/GCA_000414215.1_ASM41421v1_genomic_00306	/GCA_000471945.1_ASM47194v1_genomic_00320	/GCA_000695895.1_ASM69589v1_genomic_00306	/GCA_000816205.1_ASM81620v1_genomic_00309	/GCA_000817045.1_ASM81704v1_genomic_00306	/GCA_000818055.1_ASM81805v1_genomic_00306	/GCA_001688645.2_ASM168864v2_genomic_00297	/GCA_002220485.1_ASM222048v1_genomic_00307	/GCA_003390755.1_ASM339075v1_genomic_00694	/GCA_000022705.1_ASM2270v1_genomic_00306	/GCA_003428375.1_ASM342837v1_genomic_01510	/GCA_003606305.1_ASM360630v1_genomic_00306	/GCA_003671995.1_ASM367199v1_genomic_00328	/GCA_004135895.1_ASM413589v1_genomic_00306	/GCA_008041995.1_ASM804199v1_genomic_00253	/GCA_011770105.1_ASM1177010v1_genomic_00306	/GCA_902387355.1_UHGG_MGYG-HGUT-02459_genomic_00306	/GCA_000022965.1_ASM2296v1_genomic_00307	/GCA_000025245.1_ASM2524v1_genomic_00804	/GCA_000092765.1_ASM9276v1_genomic_00305	/GCA_000220885.1_ASM22088v1_genomic_00306	/GCA_000224965.2_ASM22496v2_genomic_00306	/GCA_000260715.1_ASM26071v1_genomic_00327	/GCA_000277325.1_ASM27732v1_genomic_00306	/GCA_000966445.2_ASM96644v2_genomic_00554
trpG		Anthranilate synthase component 2	133	133	1	1	23396	2	122		212	647	641		/GCA_000010425.1_ASM1042v1_genomic_00042	/GCA_000737885.1_ASM73788v1_genomic_00030	/GCA_902386735.1_UHGG_MGYG-HGUT-02395_genomic_00032	/GCA_009832825.1_ASM983282v1_genomic_00030	/GCA_003856735.1_ASM385673v1_genomic_00030	/GCA_003429385.1_ASM342938v1_genomic_00031	/GCA_003030905.1_ASM303090v1_genomic_00040	/GCA_000817995.1_ASM81799v1_genomic_00032	/GCA_000021425.1_ASM2142v1_genomic_00078	/GCA_000277345.1_ASM27734v1_genomic_00078	/GCA_000414215.1_ASM41421v1_genomic_00078	/GCA_000471945.1_ASM47194v1_genomic_00072	/GCA_000695895.1_ASM69589v1_genomic_00078	/GCA_000816205.1_ASM81620v1_genomic_00080	/GCA_000817045.1_ASM81704v1_genomic_00078	/GCA_000818055.1_ASM81805v1_genomic_00078	/GCA_001688645.2_ASM168864v2_genomic_00537	/GCA_002220485.1_ASM222048v1_genomic_00078	/GCA_003390755.1_ASM339075v1_genomic_00465	/GCA_000022705.1_ASM2270v1_genomic_00078	/GCA_003428375.1_ASM342837v1_genomic_00114	/GCA_003606305.1_ASM360630v1_genomic_00078	/GCA_003671995.1_ASM367199v1_genomic_00085	/GCA_004135895.1_ASM413589v1_genomic_00078	/GCA_008041995.1_ASM804199v1_genomic_00026	/GCA_011770105.1_ASM1177010v1_genomic_00078	/GCA_902387355.1_UHGG_MGYG-HGUT-02459_genomic_00078	/GCA_000022965.1_ASM2296v1_genomic_00079	/GCA_000025245.1_ASM2524v1_genomic_00577	/GCA_000092765.1_ASM9276v1_genomic_00078	/GCA_000220885.1_ASM22088v1_genomic_00078	/GCA_000224965.2_ASM22496v2_genomic_00078	/GCA_000260715.1_ASM26071v1_genomic_00084	/GCA_000277325.1_ASM27732v1_genomic_00078
ppk		Polyphosphate kinase	132	132	1	1	24088	1	18946		2186	2249	2235	/GCA_001263395.1_ASM126339v1_genomic_01069	/GCA_000010425.1_ASM1042v1_genomic_00142	/GCA_000737885.1_ASM73788v1_genomic_00144	/GCA_902386735.1_UHGG_MGYG-HGUT-02395_genomic_00146	/GCA_009832825.1_ASM983282v1_genomic_00138	/GCA_003856735.1_ASM385673v1_genomic_00150	/GCA_003429385.1_ASM342938v1_genomic_00128	/GCA_003030905.1_ASM303090v1_genomic_00144	/GCA_000817995.1_ASM81799v1_genomic_00146	/GCA_000021425.1_ASM2142v1_genomic_00200	/GCA_000277345.1_ASM27734v1_genomic_00199	/GCA_000414215.1_ASM41421v1_genomic_00199	/GCA_000471945.1_ASM47194v1_genomic_00215	/GCA_000695895.1_ASM69589v1_genomic_00199	/GCA_000816205.1_ASM81620v1_genomic_00201	/GCA_000817045.1_ASM81704v1_genomic_00199	/GCA_000818055.1_ASM81805v1_genomic_00199	/GCA_001688645.2_ASM168864v2_genomic_00407	/GCA_002220485.1_ASM222048v1_genomic_00200	/GCA_003390755.1_ASM339075v1_genomic_00587	/GCA_000022705.1_ASM2270v1_genomic_00199	/GCA_003428375.1_ASM342837v1_genomic_01617	/GCA_003606305.1_ASM360630v1_genomic_00199	/GCA_003671995.1_ASM367199v1_genomic_00215	/GCA_004135895.1_ASM413589v1_genomic_00199	/GCA_008041995.1_ASM804199v1_genomic_00146	/GCA_011770105.1_ASM1177010v1_genomic_00199	/GCA_902387355.1_UHGG_MGYG-HGUT-02459_genomic_00199	/GCA_000022965.1_ASM2296v1_genomic_00200	/GCA_000025245.1_ASM2524v1_genomic_00697	/GCA_000092765.1_ASM9276v1_genomic_00198	/GCA_000220885.1_ASM22088v1_genomic_00199	/GCA_000224965.2_ASM22496v2_genomic_00199	/GCA_000260715.1_ASM26071v1_genomic_00214	/GCA_000277325.1_ASM27732v1_genomic_00199	/GCA_000966445.2_ASM96644v2_genomic_00202
nrdF2		Ribonucleoside-diphosphate reductase subunit beta nrdF2	131	131	1	1	21290	1	17948		965	995	986	/GCA_001263395.1_ASM126339v1_genomic_01401									/GCA_000021425.1_ASM2142v1_genomic_00324	/GCA_000277345.1_ASM27734v1_genomic_00323	/GCA_000414215.1_ASM41421v1_genomic_00323	/GCA_000471945.1_ASM47194v1_genomic_00338	/GCA_000695895.1_ASM69589v1_genomic_00323	/GCA_000816205.1_ASM81620v1_genomic_00326	/GCA_000817045.1_ASM81704v1_genomic_00323	/GCA_000818055.1_ASM81805v1_genomic_00323	/GCA_001688645.2_ASM168864v2_genomic_00279	/GCA_002220485.1_ASM222048v1_genomic_00324	/GCA_003390755.1_ASM339075v1_genomic_00712	/GCA_000022705.1_ASM2270v1_genomic_00323	/GCA_003428375.1_ASM342837v1_genomic_01493	/GCA_003606305.1_ASM360630v1_genomic_00323	/GCA_003671995.1_ASM367199v1_genomic_00346	/GCA_004135895.1_ASM413589v1_genomic_00323	/GCA_008041995.1_ASM804199v1_genomic_00270	/GCA_011770105.1_ASM1177010v1_genomic_00323	/GCA_902387355.1_UHGG_MGYG-HGUT-02459_genomic_00323	/GCA_000022965.1_ASM2296v1_genomic_00324	/GCA_000025245.1_ASM2524v1_genomic_00821	/GCA_000092765.1_ASM9276v1_genomic_00322	/GCA_000220885.1_ASM22088v1_genomic_00323	/GCA_000224965.2_ASM22496v2_genomic_00323	/GCA_000260715.1_ASM26071v1_genomic_00345	/GCA_000277325.1_ASM27732v1_genomic_00323
glnH_3		ABC transporter glutamine-binding protein GlnH	129	129	1	1	14064	1	3583		302	842	821		/GCA_000010425.1_ASM1042v1_genomic_00625	/GCA_000737885.1_ASM73788v1_genomic_00628	/GCA_902386735.1_UHGG_MGYG-HGUT-02395_genomic_00624	/GCA_009832825.1_ASM983282v1_genomic_00626	/GCA_003856735.1_ASM385673v1_genomic_00637	/GCA_003429385.1_ASM342938v1_genomic_00612	/GCA_003030905.1_ASM303090v1_genomic_00621	/GCA_000817995.1_ASM81799v1_genomic_00624	/GCA_000021425.1_ASM2142v1_genomic_01263	/GCA_000277345.1_ASM27734v1_genomic_00667	/GCA_000414215.1_ASM41421v1_genomic_00669	/GCA_000471945.1_ASM47194v1_genomic_00693	/GCA_000695895.1_ASM69589v1_genomic_00668	/GCA_000816205.1_ASM81620v1_genomic_00671	/GCA_000817045.1_ASM81704v1_genomic_00668	/GCA_000818055.1_ASM81805v1_genomic_00668	/GCA_001688645.2_ASM168864v2_genomic_01612	/GCA_002220485.1_ASM222048v1_genomic_00670	/GCA_003390755.1_ASM339075v1_genomic_01066	/GCA_000022705.1_ASM2270v1_genomic_00668	/GCA_003428375.1_ASM342837v1_genomic_01150	/GCA_003606305.1_ASM360630v1_genomic_00667	/GCA_003671995.1_ASM367199v1_genomic_00690	/GCA_004135895.1_ASM413589v1_genomic_00668	/GCA_008041995.1_ASM804199v1_genomic_00614	/GCA_011770105.1_ASM1177010v1_genomic_00668	/GCA_902387355.1_UHGG_MGYG-HGUT-02459_genomic_00668	/GCA_000022965.1_ASM2296v1_genomic_00670	/GCA_000025245.1_ASM2524v1_genomic_01167	/GCA_000092765.1_ASM9276v1_genomic_00666	/GCA_000220885.1_ASM22088v1_genomic_00668	/GCA_000224965.2_ASM22496v2_genomic_00667	/GCA_000260715.1_ASM26071v1_genomic_00688	/GCA_000277325.1_ASM27732v1_genomic_00669
der		GTPase Der	127	127	1	1	27613	1	7834		1199	2141	2122		/GCA_000010425.1_ASM1042v1_genomic_00875	/GCA_000737885.1_ASM73788v1_genomic_00906	/GCA_902386735.1_UHGG_MGYG-HGUT-02395_genomic_00945	/GCA_009832825.1_ASM983282v1_genomic_00903	/GCA_003856735.1_ASM385673v1_genomic_00964	/GCA_003429385.1_ASM342938v1_genomic_00887	/GCA_003030905.1_ASM303090v1_genomic_00949	/GCA_000817995.1_ASM81799v1_genomic_00945	/GCA_000021425.1_ASM2142v1_genomic_01398	/GCA_000277345.1_ASM27734v1_genomic_00803	/GCA_000414215.1_ASM41421v1_genomic_00805		/GCA_000695895.1_ASM69589v1_genomic_00804	/GCA_000816205.1_ASM81620v1_genomic_00808	/GCA_000817045.1_ASM81704v1_genomic_00805	/GCA_000818055.1_ASM81805v1_genomic_00804	/GCA_001688645.2_ASM168864v2_genomic_01476	/GCA_002220485.1_ASM222048v1_genomic_00806	/GCA_003390755.1_ASM339075v1_genomic_01203	/GCA_000022705.1_ASM2270v1_genomic_00804	/GCA_003428375.1_ASM342837v1_genomic_01014	/GCA_003606305.1_ASM360630v1_genomic_00803	/GCA_003671995.1_ASM367199v1_genomic_00824	/GCA_004135895.1_ASM413589v1_genomic_00804	/GCA_008041995.1_ASM804199v1_genomic_00750	/GCA_011770105.1_ASM1177010v1_genomic_00804	/GCA_902387355.1_UHGG_MGYG-HGUT-02459_genomic_00805	/GCA_000022965.1_ASM2296v1_genomic_00805	/GCA_000025245.1_ASM2524v1_genomic_01304	/GCA_000092765.1_ASM9276v1_genomic_00802	/GCA_000220885.1_ASM22088v1_genomic_00804	/GCA_000224965.2_ASM22496v2_genomic_00803	/GCA_000260715.1_ASM26071v1_genomic_00823	/GCA_000277325.1_ASM27732v1_genomic_00805	/GCA_000966445.2_ASM96644v2_genomic_01279
group_830		putative protein	127	127	1	1	13655	1	3728		191	1508	1425		/GCA_000010425.1_ASM1042v1_genomic_00619	/GCA_000737885.1_ASM73788v1_genomic_00622	/GCA_902386735.1_UHGG_MGYG-HGUT-02395_genomic_00618	/GCA_009832825.1_ASM983282v1_genomic_00620	/GCA_003856735.1_ASM385673v1_genomic_00631	/GCA_003429385.1_ASM342938v1_genomic_00606	/GCA_003030905.1_ASM303090v1_genomic_00615	/GCA_000817995.1_ASM81799v1_genomic_00618	/GCA_000021425.1_ASM2142v1_genomic_01260	/GCA_000277345.1_ASM27734v1_genomic_00664	/GCA_000414215.1_ASM41421v1_genomic_00666	/GCA_000471945.1_ASM47194v1_genomic_00690	/GCA_000695895.1_ASM69589v1_genomic_00665	/GCA_000816205.1_ASM81620v1_genomic_00668	/GCA_000817045.1_ASM81704v1_genomic_00665	/GCA_000818055.1_ASM81805v1_genomic_00665	/GCA_001688645.2_ASM168864v2_genomic_01615	/GCA_002220485.1_ASM222048v1_genomic_00667	/GCA_003390755.1_ASM339075v1_genomic_01063	/GCA_000022705.1_ASM2270v1_genomic_00665	/GCA_003428375.1_ASM342837v1_genomic_01153	/GCA_003606305.1_ASM360630v1_genomic_00664	/GCA_003671995.1_ASM367199v1_genomic_00687	/GCA_004135895.1_ASM413589v1_genomic_00665	/GCA_008041995.1_ASM804199v1_genomic_00611	/GCA_011770105.1_ASM1177010v1_genomic_00665	/GCA_902387355.1_UHGG_MGYG-HGUT-02459_genomic_00665	/GCA_000022965.1_ASM2296v1_genomic_00667	/GCA_000025245.1_ASM2524v1_genomic_01164	/GCA_000092765.1_ASM9276v1_genomic_00663	/GCA_000220885.1_ASM22088v1_genomic_00665	/GCA_000224965.2_ASM22496v2_genomic_00664	/GCA_000260715.1_ASM26071v1_genomic_00685	/GCA_000277325.1_ASM27732v1_genomic_00666	/GCA_000966445.2_ASM96644v2_genomic_00872
btuD_13		Vitamin B12 import ATP-binding protein BtuD	127	127	1	1	28497	1	11870		764	2042	2006		/GCA_000010425.1_ASM1042v1_genomic_01142	/GCA_000737885.1_ASM73788v1_genomic_01163	/GCA_902386735.1_UHGG_MGYG-HGUT-02395_genomic_01205	/GCA_009832825.1_ASM983282v1_genomic_01523	/GCA_003856735.1_ASM385673v1_genomic_01308	/GCA_003429385.1_ASM342938v1_genomic_01214	/GCA_003030905.1_ASM303090v1_genomic_01331	/GCA_000817995.1_ASM81799v1_genomic_01205	/GCA_000021425.1_ASM2142v1_genomic_00765	/GCA_000277345.1_ASM27734v1_genomic_01138	/GCA_000414215.1_ASM41421v1_genomic_01140	/GCA_000471945.1_ASM47194v1_genomic_01194	/GCA_000695895.1_ASM69589v1_genomic_01139	/GCA_000816205.1_ASM81620v1_genomic_01143	/GCA_000817045.1_ASM81704v1_genomic_01143	/GCA_000818055.1_ASM81805v1_genomic_01139	/GCA_001688645.2_ASM168864v2_genomic_01156	/GCA_002220485.1_ASM222048v1_genomic_01144	/GCA_003390755.1_ASM339075v1_genomic_01547	/GCA_000022705.1_ASM2270v1_genomic_01139	/GCA_003428375.1_ASM342837v1_genomic_00677	/GCA_003606305.1_ASM360630v1_genomic_01145	/GCA_003671995.1_ASM367199v1_genomic_01154	/GCA_004135895.1_ASM413589v1_genomic_01142	/GCA_008041995.1_ASM804199v1_genomic_01088	/GCA_011770105.1_ASM1177010v1_genomic_01143	/GCA_902387355.1_UHGG_MGYG-HGUT-02459_genomic_01143	/GCA_000022965.1_ASM2296v1_genomic_01142	/GCA_000025245.1_ASM2524v1_genomic_00014	/GCA_000092765.1_ASM9276v1_genomic_01140	/GCA_000220885.1_ASM22088v1_genomic_01143	/GCA_000224965.2_ASM22496v2_genomic_01138	/GCA_000260715.1_ASM26071v1_genomic_01153	/GCA_000277325.1_ASM27732v1_genomic_01140	/GCA_000966445.2_ASM96644v2_genomic_01049
cobB		NAD-dependent protein deacetylase	127	127	1	1	21103	1	27745		752	773	756		/GCA_000010425.1_ASM1042v1_genomic_01679	/GCA_000737885.1_ASM73788v1_genomic_01747	/GCA_902386735.1_UHGG_MGYG-HGUT-02395_genomic_01748	/GCA_009832825.1_ASM983282v1_genomic_02001	/GCA_003856735.1_ASM385673v1_genomic_01778	/GCA_003429385.1_ASM342938v1_genomic_01759	/GCA_003030905.1_ASM303090v1_genomic_01787	/GCA_000817995.1_ASM81799v1_genomic_01748	/GCA_000021425.1_ASM2142v1_genomic_01598	/GCA_000277345.1_ASM27734v1_genomic_01585	/GCA_000414215.1_ASM41421v1_genomic_01588	/GCA_000471945.1_ASM47194v1_genomic_01630	/GCA_000695895.1_ASM69589v1_genomic_01585	/GCA_000816205.1_ASM81620v1_genomic_01594	/GCA_000817045.1_ASM81704v1_genomic_01602	/GCA_000818055.1_ASM81805v1_genomic_01586	/GCA_001688645.2_ASM168864v2_genomic_00654	/GCA_002220485.1_ASM222048v1_genomic_01593	/GCA_003390755.1_ASM339075v1_genomic_00347	/GCA_000022705.1_ASM2270v1_genomic_01587	/GCA_003428375.1_ASM342837v1_genomic_00230	/GCA_003606305.1_ASM360630v1_genomic_01585	/GCA_003671995.1_ASM367199v1_genomic_01567	/GCA_004135895.1_ASM413589v1_genomic_01578	/GCA_008041995.1_ASM804199v1_genomic_01535	/GCA_011770105.1_ASM1177010v1_genomic_01583	/GCA_902387355.1_UHGG_MGYG-HGUT-02459_genomic_01602	/GCA_000022965.1_ASM2296v1_genomic_01589	/GCA_000025245.1_ASM2524v1_genomic_00461	/GCA_000092765.1_ASM9276v1_genomic_01587	/GCA_000220885.1_ASM22088v1_genomic_01589	/GCA_000224965.2_ASM22496v2_genomic_01585	/GCA_000260715.1_ASM26071v1_genomic_01565	/GCA_000277325.1_ASM27732v1_genomic_01587	/GCA_000966445.2_ASM96644v2_genomic_00435
ppgK		Polyphosphate glucokinase	126	126	1	1	4059	1	4953		761	779	767		/GCA_000010425.1_ASM1042v1_genomic_01037	/GCA_000737885.1_ASM73788v1_genomic_01067	/GCA_902386735.1_UHGG_MGYG-HGUT-02395_genomic_01105	/GCA_009832825.1_ASM983282v1_genomic_01356	/GCA_003856735.1_ASM385673v1_genomic_01134	/GCA_003429385.1_ASM342938v1_genomic_01039	/GCA_003030905.1_ASM303090v1_genomic_01179	/GCA_000817995.1_ASM81799v1_genomic_01105	/GCA_000021425.1_ASM2142v1_genomic_01282	/GCA_000277345.1_ASM27734v1_genomic_00686	/GCA_000414215.1_ASM41421v1_genomic_00688	/GCA_000471945.1_ASM47194v1_genomic_00712	/GCA_000695895.1_ASM69589v1_genomic_00687	/GCA_000816205.1_ASM81620v1_genomic_00690	/GCA_000817045.1_ASM81704v1_genomic_00687	/GCA_000818055.1_ASM81805v1_genomic_00687	/GCA_001688645.2_ASM168864v2_genomic_01594	/GCA_002220485.1_ASM222048v1_genomic_00689	/GCA_003390755.1_ASM339075v1_genomic_01085	/GCA_000022705.1_ASM2270v1_genomic_00687	/GCA_003428375.1_ASM342837v1_genomic_01131	/GCA_003606305.1_ASM360630v1_genomic_00686	/GCA_003671995.1_ASM367199v1_genomic_00707	/GCA_004135895.1_ASM413589v1_genomic_00687	/GCA_008041995.1_ASM804199v1_genomic_00633	/GCA_011770105.1_ASM1177010v1_genomic_00687	/GCA_902387355.1_UHGG_MGYG-HGUT-02459_genomic_00687	/GCA_000022965.1_ASM2296v1_genomic_00689	/GCA_000025245.1_ASM2524v1_genomic_01187	/GCA_000092765.1_ASM9276v1_genomic_00685	/GCA_000220885.1_ASM22088v1_genomic_00687	/GCA_000224965.2_ASM22496v2_genomic_00686	/GCA_000260715.1_ASM26071v1_genomic_00705	/GCA_000277325.1_ASM27732v1_genomic_00688
rne		Ribonuclease E	126	126	1	1	25519	1	19746		2654	3155	3013	/GCA_001263395.1_ASM126339v1_genomic_01017	/GCA_000010425.1_ASM1042v1_genomic_00258	/GCA_000737885.1_ASM73788v1_genomic_00259	/GCA_902386735.1_UHGG_MGYG-HGUT-02395_genomic_00263	/GCA_009832825.1_ASM983282v1_genomic_00257	/GCA_003856735.1_ASM385673v1_genomic_00266	/GCA_003429385.1_ASM342938v1_genomic_00241	/GCA_003030905.1_ASM303090v1_genomic_00258	/GCA_000817995.1_ASM81799v1_genomic_00263	/GCA_000021425.1_ASM2142v1_genomic_00299	/GCA_000277345.1_ASM27734v1_genomic_00298	/GCA_000414215.1_ASM41421v1_genomic_00298	/GCA_000471945.1_ASM47194v1_genomic_00312	/GCA_000695895.1_ASM69589v1_genomic_00298	/GCA_000816205.1_ASM81620v1_genomic_00301	/GCA_000817045.1_ASM81704v1_genomic_00298	/GCA_000818055.1_ASM81805v1_genomic_00298	/GCA_001688645.2_ASM168864v2_genomic_00305	/GCA_002220485.1_ASM222048v1_genomic_00299	/GCA_003390755.1_ASM339075v1_genomic_00686	/GCA_000022705.1_ASM2270v1_genomic_00298	/GCA_003428375.1_ASM342837v1_genomic_01518	/GCA_003606305.1_ASM360630v1_genomic_00298	/GCA_003671995.1_ASM367199v1_genomic_00320	/GCA_004135895.1_ASM413589v1_genomic_00298	/GCA_008041995.1_ASM804199v1_genomic_00245	/GCA_011770105.1_ASM1177010v1_genomic_00298	/GCA_902387355.1_UHGG_MGYG-HGUT-02459_genomic_00298	/GCA_000022965.1_ASM2296v1_genomic_00299	/GCA_000025245.1_ASM2524v1_genomic_00796	/GCA_000092765.1_ASM9276v1_genomic_00297	/GCA_000220885.1_ASM22088v1_genomic_00298	/GCA_000224965.2_ASM22496v2_genomic_00298	/GCA_000260715.1_ASM26071v1_genomic_00319	/GCA_000277325.1_ASM27732v1_genomic_00298	/GCA_000966445.2_ASM96644v2_genomic_00546
glmS		Glutamine--fructose-6-phosphate aminotransferase [isomerizing]	125	125	1	1	9220	1	16924		1826	1904	1878		/GCA_000010425.1_ASM1042v1_genomic_00510	/GCA_000737885.1_ASM73788v1_genomic_00518	/GCA_902386735.1_UHGG_MGYG-HGUT-02395_genomic_00516	/GCA_009832825.1_ASM983282v1_genomic_00516	/GCA_003856735.1_ASM385673v1_genomic_00515	/GCA_003429385.1_ASM342938v1_genomic_00494	/GCA_003030905.1_ASM303090v1_genomic_00506	/GCA_000817995.1_ASM81799v1_genomic_00516	/GCA_000021425.1_ASM2142v1_genomic_01144	/GCA_000277345.1_ASM27734v1_genomic_00550	/GCA_000414215.1_ASM41421v1_genomic_00551	/GCA_000471945.1_ASM47194v1_genomic_00576	/GCA_000695895.1_ASM69589v1_genomic_00551	/GCA_000816205.1_ASM81620v1_genomic_00554	/GCA_000817045.1_ASM81704v1_genomic_00551	/GCA_000818055.1_ASM81805v1_genomic_00551	/GCA_001688645.2_ASM168864v2_genomic_00037	/GCA_002220485.1_ASM222048v1_genomic_00553	/GCA_003390755.1_ASM339075v1_genomic_00948	/GCA_000022705.1_ASM2270v1_genomic_00551	/GCA_003428375.1_ASM342837v1_genomic_01266	/GCA_003606305.1_ASM360630v1_genomic_00550	/GCA_003671995.1_ASM367199v1_genomic_00581	/GCA_004135895.1_ASM413589v1_genomic_00551	/GCA_008041995.1_ASM804199v1_genomic_00497	/GCA_011770105.1_ASM1177010v1_genomic_00550	/GCA_902387355.1_UHGG_MGYG-HGUT-02459_genomic_00551	/GCA_000022965.1_ASM2296v1_genomic_00552	/GCA_000025245.1_ASM2524v1_genomic_01049	/GCA_000092765.1_ASM9276v1_genomic_00549	/GCA_000220885.1_ASM22088v1_genomic_00551	/GCA_000224965.2_ASM22496v2_genomic_00550	/GCA_000260715.1_ASM26071v1_genomic_00580	/GCA_000277325.1_ASM27732v1_genomic_00551
pyrG		CTP synthase	124	124	1	1	15476	1	7541		1256	1685	1664	/GCA_001263395.1_ASM126339v1_genomic_00362									/GCA_000021425.1_ASM2142v1_genomic_01511	/GCA_000277345.1_ASM27734v1_genomic_00915	/GCA_000414215.1_ASM41421v1_genomic_00917	/GCA_000471945.1_ASM47194v1_genomic_00961	/GCA_000695895.1_ASM69589v1_genomic_00916	/GCA_000816205.1_ASM81620v1_genomic_00920	/GCA_000817045.1_ASM81704v1_genomic_00917	/GCA_000818055.1_ASM81805v1_genomic_00916	/GCA_001688645.2_ASM168864v2_genomic_01364	/GCA_002220485.1_ASM222048v1_genomic_00918	/GCA_003390755.1_ASM339075v1_genomic_01316	/GCA_000022705.1_ASM2270v1_genomic_00916	/GCA_003428375.1_ASM342837v1_genomic_00902	/GCA_003606305.1_ASM360630v1_genomic_00915	/GCA_003671995.1_ASM367199v1_genomic_00946	/GCA_004135895.1_ASM413589v1_genomic_00916	/GCA_008041995.1_ASM804199v1_genomic_00862	/GCA_011770105.1_ASM1177010v1_genomic_00916	/GCA_902387355.1_UHGG_MGYG-HGUT-02459_genomic_00917	/GCA_000022965.1_ASM2296v1_genomic_00918	/GCA_000025245.1_ASM2524v1_genomic_01416	/GCA_000092765.1_ASM9276v1_genomic_00914	/GCA_000220885.1_ASM22088v1_genomic_00916	/GCA_000224965.2_ASM22496v2_genomic_00915	/GCA_000260715.1_ASM26071v1_genomic_00945	/GCA_000277325.1_ASM27732v1_genomic_00917
araQ_2		L-arabinose transport system permease protein AraQ	124	124	1	1	23892	1	18286		836	842	840		/GCA_000010425.1_ASM1042v1_genomic_01668	/GCA_000737885.1_ASM73788v1_genomic_01501	/GCA_902386735.1_UHGG_MGYG-HGUT-02395_genomic_01736	/GCA_009832825.1_ASM983282v1_genomic_01990	/GCA_003856735.1_ASM385673v1_genomic_01767	/GCA_003429385.1_ASM342938v1_genomic_01748	/GCA_003030905.1_ASM303090v1_genomic_01776	/GCA_000817995.1_ASM81799v1_genomic_01736	/GCA_000021425.1_ASM2142v1_genomic_00965	/GCA_000277345.1_ASM27734v1_genomic_01562	/GCA_000414215.1_ASM41421v1_genomic_01564	/GCA_000471945.1_ASM47194v1_genomic_01606	/GCA_000695895.1_ASM69589v1_genomic_01561	/GCA_000816205.1_ASM81620v1_genomic_01572	/GCA_000817045.1_ASM81704v1_genomic_01567	/GCA_000818055.1_ASM81805v1_genomic_01563	/GCA_001688645.2_ASM168864v2_genomic_00678	/GCA_002220485.1_ASM222048v1_genomic_01570	/GCA_003390755.1_ASM339075v1_genomic_00324	/GCA_000022705.1_ASM2270v1_genomic_01564	/GCA_003428375.1_ASM342837v1_genomic_00253	/GCA_003606305.1_ASM360630v1_genomic_01568	/GCA_003671995.1_ASM367199v1_genomic_01547	/GCA_004135895.1_ASM413589v1_genomic_01566	/GCA_008041995.1_ASM804199v1_genomic_01512	/GCA_011770105.1_ASM1177010v1_genomic_01566	/GCA_902387355.1_UHGG_MGYG-HGUT-02459_genomic_01567	/GCA_000022965.1_ASM2296v1_genomic_01566	/GCA_000025245.1_ASM2524v1_genomic_00439	/GCA_000092765.1_ASM9276v1_genomic_01564	/GCA_000220885.1_ASM22088v1_genomic_01567	/GCA_000224965.2_ASM22496v2_genomic_01562	/GCA_000260715.1_ASM26071v1_genomic_01545	/GCA_000277325.1_ASM27732v1_genomic_01564	/GCA_000966445.2_ASM96644v2_genomic_00444
glnQ_1		Glutamine transport ATP-binding protein GlnQ	124	124	1	1	9223	1	16908		794	884	829		/GCA_000010425.1_ASM1042v1_genomic_00508	/GCA_000737885.1_ASM73788v1_genomic_00517	/GCA_902386735.1_UHGG_MGYG-HGUT-02395_genomic_00515	/GCA_009832825.1_ASM983282v1_genomic_00515	/GCA_003856735.1_ASM385673v1_genomic_00514	/GCA_003429385.1_ASM342938v1_genomic_00493	/GCA_003030905.1_ASM303090v1_genomic_00505	/GCA_000817995.1_ASM81799v1_genomic_00515	/GCA_000021425.1_ASM2142v1_genomic_01141	/GCA_000277345.1_ASM27734v1_genomic_00547	/GCA_000414215.1_ASM41421v1_genomic_00548	/GCA_000471945.1_ASM47194v1_genomic_00573	/GCA_000695895.1_ASM69589v1_genomic_00548	/GCA_000816205.1_ASM81620v1_genomic_00551	/GCA_000817045.1_ASM81704v1_genomic_00548	/GCA_000818055.1_ASM81805v1_genomic_00548	/GCA_001688645.2_ASM168864v2_genomic_00040	/GCA_002220485.1_ASM222048v1_genomic_00550	/GCA_003390755.1_ASM339075v1_genomic_00945	/GCA_000022705.1_ASM2270v1_genomic_00548	/GCA_003428375.1_ASM342837v1_genomic_01269	/GCA_003606305.1_ASM360630v1_genomic_00547	/GCA_003671995.1_ASM367199v1_genomic_00578	/GCA_004135895.1_ASM413589v1_genomic_00548	/GCA_008041995.1_ASM804199v1_genomic_00494	/GCA_011770105.1_ASM1177010v1_genomic_00547	/GCA_902387355.1_UHGG_MGYG-HGUT-02459_genomic_00548	/GCA_000022965.1_ASM2296v1_genomic_00549	/GCA_000025245.1_ASM2524v1_genomic_01046	/GCA_000092765.1_ASM9276v1_genomic_00546	/GCA_000220885.1_ASM22088v1_genomic_00548	/GCA_000224965.2_ASM22496v2_genomic_00547	/GCA_000260715.1_ASM26071v1_genomic_00577	/GCA_000277325.1_ASM27732v1_genomic_00548	/GCA_000966445.2_ASM96644v2_genomic_01076
araP_2		L-arabinose transport system permease protein AraP	124	124	1	1	23869	1	18233		854	854	854		/GCA_000010425.1_ASM1042v1_genomic_01669	/GCA_000737885.1_ASM73788v1_genomic_01500	/GCA_902386735.1_UHGG_MGYG-HGUT-02395_genomic_01737	/GCA_009832825.1_ASM983282v1_genomic_01991	/GCA_003856735.1_ASM385673v1_genomic_01768	/GCA_003429385.1_ASM342938v1_genomic_01749	/GCA_003030905.1_ASM303090v1_genomic_01777	/GCA_000817995.1_ASM81799v1_genomic_01737	/GCA_000021425.1_ASM2142v1_genomic_00966	/GCA_000277345.1_ASM27734v1_genomic_01563	/GCA_000414215.1_ASM41421v1_genomic_01565	/GCA_000471945.1_ASM47194v1_genomic_01607	/GCA_000695895.1_ASM69589v1_genomic_01562	/GCA_000816205.1_ASM81620v1_genomic_01573	/GCA_000817045.1_ASM81704v1_genomic_01568	/GCA_000818055.1_ASM81805v1_genomic_01564	/GCA_001688645.2_ASM168864v2_genomic_00677	/GCA_002220485.1_ASM222048v1_genomic_01571	/GCA_003390755.1_ASM339075v1_genomic_00325	/GCA_000022705.1_ASM2270v1_genomic_01565	/GCA_003428375.1_ASM342837v1_genomic_00252	/GCA_003606305.1_ASM360630v1_genomic_01569	/GCA_003671995.1_ASM367199v1_genomic_01548	/GCA_004135895.1_ASM413589v1_genomic_01567	/GCA_008041995.1_ASM804199v1_genomic_01513	/GCA_011770105.1_ASM1177010v1_genomic_01567	/GCA_902387355.1_UHGG_MGYG-HGUT-02459_genomic_01568	/GCA_000022965.1_ASM2296v1_genomic_01567	/GCA_000025245.1_ASM2524v1_genomic_00440	/GCA_000092765.1_ASM9276v1_genomic_01565	/GCA_000220885.1_ASM22088v1_genomic_01568	/GCA_000224965.2_ASM22496v2_genomic_01563	/GCA_000260715.1_ASM26071v1_genomic_01546	/GCA_000277325.1_ASM27732v1_genomic_01565	/GCA_000966445.2_ASM96644v2_genomic_00443
hcaR		Hca operon transcriptional activator HcaR	124	124	1	1	28349	1	10562		401	968	921	/GCA_001263395.1_ASM126339v1_genomic_00487									/GCA_000021425.1_ASM2142v1_genomic_01457	/GCA_000277345.1_ASM27734v1_genomic_00861	/GCA_000414215.1_ASM41421v1_genomic_00863	/GCA_000471945.1_ASM47194v1_genomic_00907	/GCA_000695895.1_ASM69589v1_genomic_00862	/GCA_000816205.1_ASM81620v1_genomic_00866	/GCA_000817045.1_ASM81704v1_genomic_00863	/GCA_000818055.1_ASM81805v1_genomic_00862	/GCA_001688645.2_ASM168864v2_genomic_01417	/GCA_002220485.1_ASM222048v1_genomic_00864	/GCA_003390755.1_ASM339075v1_genomic_01262	/GCA_000022705.1_ASM2270v1_genomic_00862	/GCA_003428375.1_ASM342837v1_genomic_00956	/GCA_003606305.1_ASM360630v1_genomic_00861	/GCA_003671995.1_ASM367199v1_genomic_00885	/GCA_004135895.1_ASM413589v1_genomic_00862	/GCA_008041995.1_ASM804199v1_genomic_00808	/GCA_011770105.1_ASM1177010v1_genomic_00862	/GCA_902387355.1_UHGG_MGYG-HGUT-02459_genomic_00863	/GCA_000022965.1_ASM2296v1_genomic_00863	/GCA_000025245.1_ASM2524v1_genomic_01362	/GCA_000092765.1_ASM9276v1_genomic_00860	/GCA_000220885.1_ASM22088v1_genomic_00862	/GCA_000224965.2_ASM22496v2_genomic_00861	/GCA_000260715.1_ASM26071v1_genomic_00884	/GCA_000277325.1_ASM27732v1_genomic_00863
gsiC_2		Glutathione transport system permease protein GsiC	123	123	1	1	28485	1	11864		443	926	918		/GCA_000010425.1_ASM1042v1_genomic_01144	/GCA_000737885.1_ASM73788v1_genomic_01165	/GCA_902386735.1_UHGG_MGYG-HGUT-02395_genomic_01207	/GCA_009832825.1_ASM983282v1_genomic_01525	/GCA_003856735.1_ASM385673v1_genomic_01310	/GCA_003429385.1_ASM342938v1_genomic_01216	/GCA_003030905.1_ASM303090v1_genomic_01333	/GCA_000817995.1_ASM81799v1_genomic_01207	/GCA_000021425.1_ASM2142v1_genomic_00767	/GCA_000277345.1_ASM27734v1_genomic_01140	/GCA_000414215.1_ASM41421v1_genomic_01142	/GCA_000471945.1_ASM47194v1_genomic_01196	/GCA_000695895.1_ASM69589v1_genomic_01141	/GCA_000816205.1_ASM81620v1_genomic_01145	/GCA_000817045.1_ASM81704v1_genomic_01145	/GCA_000818055.1_ASM81805v1_genomic_01141	/GCA_001688645.2_ASM168864v2_genomic_01154	/GCA_002220485.1_ASM222048v1_genomic_01146	/GCA_003390755.1_ASM339075v1_genomic_01549	/GCA_000022705.1_ASM2270v1_genomic_01141	/GCA_003428375.1_ASM342837v1_genomic_00675	/GCA_003606305.1_ASM360630v1_genomic_01147	/GCA_003671995.1_ASM367199v1_genomic_01156	/GCA_004135895.1_ASM413589v1_genomic_01144	/GCA_008041995.1_ASM804199v1_genomic_01090	/GCA_011770105.1_ASM1177010v1_genomic_01145	/GCA_902387355.1_UHGG_MGYG-HGUT-02459_genomic_01145	/GCA_000022965.1_ASM2296v1_genomic_01144	/GCA_000025245.1_ASM2524v1_genomic_00016	/GCA_000092765.1_ASM9276v1_genomic_01142	/GCA_000220885.1_ASM22088v1_genomic_01145	/GCA_000224965.2_ASM22496v2_genomic_01140	/GCA_000260715.1_ASM26071v1_genomic_01155	/GCA_000277325.1_ASM27732v1_genomic_01142	/GCA_000966445.2_ASM96644v2_genomic_01047
map		Methionine aminopeptidase 1	123	123	1	1	9265	1	1433		593	851	780		/GCA_000010425.1_ASM1042v1_genomic_00494	/GCA_000737885.1_ASM73788v1_genomic_00503	/GCA_902386735.1_UHGG_MGYG-HGUT-02395_genomic_00501	/GCA_009832825.1_ASM983282v1_genomic_00501	/GCA_003856735.1_ASM385673v1_genomic_00501		/GCA_003030905.1_ASM303090v1_genomic_00492	/GCA_000817995.1_ASM81799v1_genomic_00501		/GCA_000277345.1_ASM27734v1_genomic_00535	/GCA_000414215.1_ASM41421v1_genomic_00536	/GCA_000471945.1_ASM47194v1_genomic_00560	/GCA_000695895.1_ASM69589v1_genomic_00536	/GCA_000816205.1_ASM81620v1_genomic_00539	/GCA_000817045.1_ASM81704v1_genomic_00536	/GCA_000818055.1_ASM81805v1_genomic_00536	/GCA_001688645.2_ASM168864v2_genomic_00052	/GCA_002220485.1_ASM222048v1_genomic_00538	/GCA_003390755.1_ASM339075v1_genomic_00933	/GCA_000022705.1_ASM2270v1_genomic_00536	/GCA_003428375.1_ASM342837v1_genomic_01281	/GCA_003606305.1_ASM360630v1_genomic_00535	/GCA_003671995.1_ASM367199v1_genomic_00566	/GCA_004135895.1_ASM413589v1_genomic_00536	/GCA_008041995.1_ASM804199v1_genomic_00482	/GCA_011770105.1_ASM1177010v1_genomic_00535	/GCA_902387355.1_UHGG_MGYG-HGUT-02459_genomic_00536	/GCA_000022965.1_ASM2296v1_genomic_00537	/GCA_000025245.1_ASM2524v1_genomic_01034	/GCA_000092765.1_ASM9276v1_genomic_00534	/GCA_000220885.1_ASM22088v1_genomic_00536	/GCA_000224965.2_ASM22496v2_genomic_00535	/GCA_000260715.1_ASM26071v1_genomic_00565	/GCA_000277325.1_ASM27732v1_genomic_00536
metI		D-methionine transport system permease protein MetI	122	122	1	1	15105	1	12899		518	713	679										/GCA_000021425.1_ASM2142v1_genomic_01020	/GCA_000277345.1_ASM27734v1_genomic_01081	/GCA_000414215.1_ASM41421v1_genomic_01083	/GCA_000471945.1_ASM47194v1_genomic_01124	/GCA_000695895.1_ASM69589v1_genomic_01082	/GCA_000816205.1_ASM81620v1_genomic_01086	/GCA_000817045.1_ASM81704v1_genomic_01083	/GCA_000818055.1_ASM81805v1_genomic_01082	/GCA_001688645.2_ASM168864v2_genomic_01210	/GCA_002220485.1_ASM222048v1_genomic_01084	/GCA_003390755.1_ASM339075v1_genomic_01487	/GCA_000022705.1_ASM2270v1_genomic_01082	/GCA_003428375.1_ASM342837v1_genomic_00737	/GCA_003606305.1_ASM360630v1_genomic_01081	/GCA_003671995.1_ASM367199v1_genomic_01100	/GCA_004135895.1_ASM413589v1_genomic_01082	/GCA_008041995.1_ASM804199v1_genomic_01028	/GCA_011770105.1_ASM1177010v1_genomic_01082	/GCA_902387355.1_UHGG_MGYG-HGUT-02459_genomic_01083	/GCA_000022965.1_ASM2296v1_genomic_01084	/GCA_000025245.1_ASM2524v1_genomic_01584	/GCA_000092765.1_ASM9276v1_genomic_01080	/GCA_000220885.1_ASM22088v1_genomic_01082	/GCA_000224965.2_ASM22496v2_genomic_01081	/GCA_000260715.1_ASM26071v1_genomic_01099	/GCA_000277325.1_ASM27732v1_genomic_01083
icd		Isocitrate dehydrogenase [NADP]	121	121	1	1	26545	1	10138		338	1223	1213		/GCA_000010425.1_ASM1042v1_genomic_00836	/GCA_000737885.1_ASM73788v1_genomic_00867	/GCA_902386735.1_UHGG_MGYG-HGUT-02395_genomic_00906	/GCA_009832825.1_ASM983282v1_genomic_00864	/GCA_003856735.1_ASM385673v1_genomic_00925	/GCA_003429385.1_ASM342938v1_genomic_00848	/GCA_003030905.1_ASM303090v1_genomic_00910	/GCA_000817995.1_ASM81799v1_genomic_00906	/GCA_000021425.1_ASM2142v1_genomic_01356	/GCA_000277345.1_ASM27734v1_genomic_00761	/GCA_000414215.1_ASM41421v1_genomic_00763	/GCA_000471945.1_ASM47194v1_genomic_00803	/GCA_000695895.1_ASM69589v1_genomic_00762	/GCA_000816205.1_ASM81620v1_genomic_00765	/GCA_000817045.1_ASM81704v1_genomic_00763	/GCA_000818055.1_ASM81805v1_genomic_00762	/GCA_001688645.2_ASM168864v2_genomic_01520	/GCA_002220485.1_ASM222048v1_genomic_00764	/GCA_003390755.1_ASM339075v1_genomic_01161	/GCA_000022705.1_ASM2270v1_genomic_00762	/GCA_003428375.1_ASM342837v1_genomic_01056	/GCA_003606305.1_ASM360630v1_genomic_00761	/GCA_003671995.1_ASM367199v1_genomic_00780	/GCA_004135895.1_ASM413589v1_genomic_00762	/GCA_008041995.1_ASM804199v1_genomic_00708	/GCA_011770105.1_ASM1177010v1_genomic_00762	/GCA_902387355.1_UHGG_MGYG-HGUT-02459_genomic_00763	/GCA_000022965.1_ASM2296v1_genomic_00763	/GCA_000025245.1_ASM2524v1_genomic_01262	/GCA_000092765.1_ASM9276v1_genomic_00760	/GCA_000220885.1_ASM22088v1_genomic_00762	/GCA_000224965.2_ASM22496v2_genomic_00761	/GCA_000260715.1_ASM26071v1_genomic_00779	/GCA_000277325.1_ASM27732v1_genomic_00763	/GCA_000966445.2_ASM96644v2_genomic_01318
prs_2		Ribose-phosphate pyrophosphokinase	120	120	1	1	13000	1	13621		896	1064	1023		/GCA_000010425.1_ASM1042v1_genomic_00977	/GCA_000737885.1_ASM73788v1_genomic_00998	/GCA_902386735.1_UHGG_MGYG-HGUT-02395_genomic_01033	/GCA_009832825.1_ASM983282v1_genomic_01286	/GCA_003856735.1_ASM385673v1_genomic_01059	/GCA_003429385.1_ASM342938v1_genomic_00974	/GCA_003030905.1_ASM303090v1_genomic_01119	/GCA_000817995.1_ASM81799v1_genomic_01033	/GCA_000021425.1_ASM2142v1_genomic_01331	/GCA_000277345.1_ASM27734v1_genomic_00735	/GCA_000414215.1_ASM41421v1_genomic_00737	/GCA_000471945.1_ASM47194v1_genomic_00775	/GCA_000695895.1_ASM69589v1_genomic_00736	/GCA_000816205.1_ASM81620v1_genomic_00739	/GCA_000817045.1_ASM81704v1_genomic_00737	/GCA_000818055.1_ASM81805v1_genomic_00736	/GCA_001688645.2_ASM168864v2_genomic_01546	/GCA_002220485.1_ASM222048v1_genomic_00738	/GCA_003390755.1_ASM339075v1_genomic_01135	/GCA_000022705.1_ASM2270v1_genomic_00736	/GCA_003428375.1_ASM342837v1_genomic_01082	/GCA_003606305.1_ASM360630v1_genomic_00735	/GCA_003671995.1_ASM367199v1_genomic_00755	/GCA_004135895.1_ASM413589v1_genomic_00736	/GCA_008041995.1_ASM804199v1_genomic_00682	/GCA_011770105.1_ASM1177010v1_genomic_00736	/GCA_902387355.1_UHGG_MGYG-HGUT-02459_genomic_00737	/GCA_000022965.1_ASM2296v1_genomic_00738	/GCA_000025245.1_ASM2524v1_genomic_01236	/GCA_000092765.1_ASM9276v1_genomic_00734	/GCA_000220885.1_ASM22088v1_genomic_00736	/GCA_000224965.2_ASM22496v2_genomic_00735	/GCA_000260715.1_ASM26071v1_genomic_00754	/GCA_000277325.1_ASM27732v1_genomic_00737
clpP1		hypothetical protein	120	120	1	1	14962	1	3022		377	1109	472	/GCA_001263395.1_ASM126339v1_genomic_00531									/GCA_000021425.1_ASM2142v1_genomic_01029	/GCA_000277345.1_ASM27734v1_genomic_01072	/GCA_000414215.1_ASM41421v1_genomic_01074	/GCA_000471945.1_ASM47194v1_genomic_01115	/GCA_000695895.1_ASM69589v1_genomic_01073	/GCA_000816205.1_ASM81620v1_genomic_01077	/GCA_000817045.1_ASM81704v1_genomic_01074	/GCA_000818055.1_ASM81805v1_genomic_01073	/GCA_001688645.2_ASM168864v2_genomic_01219	/GCA_002220485.1_ASM222048v1_genomic_01075	/GCA_003390755.1_ASM339075v1_genomic_01476	/GCA_000022705.1_ASM2270v1_genomic_01073	/GCA_003428375.1_ASM342837v1_genomic_00746	/GCA_003606305.1_ASM360630v1_genomic_01072	/GCA_003671995.1_ASM367199v1_genomic_01091	/GCA_004135895.1_ASM413589v1_genomic_01073	/GCA_008041995.1_ASM804199v1_genomic_01019	/GCA_011770105.1_ASM1177010v1_genomic_01073	/GCA_902387355.1_UHGG_MGYG-HGUT-02459_genomic_01074	/GCA_000022965.1_ASM2296v1_genomic_01075	/GCA_000025245.1_ASM2524v1_genomic_01575	/GCA_000092765.1_ASM9276v1_genomic_01071	/GCA_000220885.1_ASM22088v1_genomic_01073	/GCA_000224965.2_ASM22496v2_genomic_01072	/GCA_000260715.1_ASM26071v1_genomic_01090	/GCA_000277325.1_ASM27732v1_genomic_01074
group_2059		putative ABC transporter ATP-binding protein	119	119	1	1	24032	1	18373		701	701	701										/GCA_000021425.1_ASM2142v1_genomic_00158	/GCA_000277345.1_ASM27734v1_genomic_00157	/GCA_000414215.1_ASM41421v1_genomic_00157	/GCA_000471945.1_ASM47194v1_genomic_00171	/GCA_000695895.1_ASM69589v1_genomic_00157	/GCA_000816205.1_ASM81620v1_genomic_00159	/GCA_000817045.1_ASM81704v1_genomic_00157	/GCA_000818055.1_ASM81805v1_genomic_00157	/GCA_001688645.2_ASM168864v2_genomic_00460	/GCA_002220485.1_ASM222048v1_genomic_00158	/GCA_003390755.1_ASM339075v1_genomic_00544	/GCA_000022705.1_ASM2270v1_genomic_00157	/GCA_003428375.1_ASM342837v1_genomic_00035	/GCA_003606305.1_ASM360630v1_genomic_00157	/GCA_003671995.1_ASM367199v1_genomic_00164	/GCA_004135895.1_ASM413589v1_genomic_00157	/GCA_008041995.1_ASM804199v1_genomic_00104	/GCA_011770105.1_ASM1177010v1_genomic_00157	/GCA_902387355.1_UHGG_MGYG-HGUT-02459_genomic_00157	/GCA_000022965.1_ASM2296v1_genomic_00158	/GCA_000025245.1_ASM2524v1_genomic_00655	/GCA_000092765.1_ASM9276v1_genomic_00156	/GCA_000220885.1_ASM22088v1_genomic_00157	/GCA_000224965.2_ASM22496v2_genomic_00157	/GCA_000260715.1_ASM26071v1_genomic_00163	/GCA_000277325.1_ASM27732v1_genomic_00157
group_764		hypothetical protein	119	119	1	1	21156	1	27694		1253	1448	1416		/GCA_000010425.1_ASM1042v1_genomic_01702	/GCA_000737885.1_ASM73788v1_genomic_01770	/GCA_902386735.1_UHGG_MGYG-HGUT-02395_genomic_01771	/GCA_009832825.1_ASM983282v1_genomic_02022	/GCA_003856735.1_ASM385673v1_genomic_01802	/GCA_003429385.1_ASM342938v1_genomic_01784	/GCA_003030905.1_ASM303090v1_genomic_01811	/GCA_000817995.1_ASM81799v1_genomic_01771	/GCA_000021425.1_ASM2142v1_genomic_01616	/GCA_000277345.1_ASM27734v1_genomic_01603	/GCA_000414215.1_ASM41421v1_genomic_01606	/GCA_000471945.1_ASM47194v1_genomic_01652	/GCA_000695895.1_ASM69589v1_genomic_01603	/GCA_000816205.1_ASM81620v1_genomic_01612	/GCA_000817045.1_ASM81704v1_genomic_01620	/GCA_000818055.1_ASM81805v1_genomic_01604	/GCA_001688645.2_ASM168864v2_genomic_00635	/GCA_002220485.1_ASM222048v1_genomic_01611	/GCA_003390755.1_ASM339075v1_genomic_00365	/GCA_000022705.1_ASM2270v1_genomic_01605	/GCA_003428375.1_ASM342837v1_genomic_00212	/GCA_003606305.1_ASM360630v1_genomic_01603	/GCA_003671995.1_ASM367199v1_genomic_01589	/GCA_004135895.1_ASM413589v1_genomic_01596	/GCA_008041995.1_ASM804199v1_genomic_01553	/GCA_011770105.1_ASM1177010v1_genomic_01601	/GCA_902387355.1_UHGG_MGYG-HGUT-02459_genomic_01620	/GCA_000022965.1_ASM2296v1_genomic_01607	/GCA_000025245.1_ASM2524v1_genomic_00479	/GCA_000092765.1_ASM9276v1_genomic_01605	/GCA_000220885.1_ASM22088v1_genomic_01607	/GCA_000224965.2_ASM22496v2_genomic_01603	/GCA_000260715.1_ASM26071v1_genomic_01587	/GCA_000277325.1_ASM27732v1_genomic_01605	/GCA_000966445.2_ASM96644v2_genomic_00420
pup		Prokaryotic ubiquitin-like protein Pup	118	118	1	1	13913	1	12367		191	215	202										/GCA_000021425.1_ASM2142v1_genomic_01230	/GCA_000277345.1_ASM27734v1_genomic_00636	/GCA_000414215.1_ASM41421v1_genomic_00637	/GCA_000471945.1_ASM47194v1_genomic_00662	/GCA_000695895.1_ASM69589v1_genomic_00637	/GCA_000816205.1_ASM81620v1_genomic_00640	/GCA_000817045.1_ASM81704v1_genomic_00637	/GCA_000818055.1_ASM81805v1_genomic_00637	/GCA_001688645.2_ASM168864v2_genomic_01644	/GCA_002220485.1_ASM222048v1_genomic_00639	/GCA_003390755.1_ASM339075v1_genomic_01035	/GCA_000022705.1_ASM2270v1_genomic_00637	/GCA_003428375.1_ASM342837v1_genomic_01181	/GCA_003606305.1_ASM360630v1_genomic_00636	/GCA_003671995.1_ASM367199v1_genomic_00659	/GCA_004135895.1_ASM413589v1_genomic_00637	/GCA_008041995.1_ASM804199v1_genomic_00583	/GCA_011770105.1_ASM1177010v1_genomic_00636	/GCA_902387355.1_UHGG_MGYG-HGUT-02459_genomic_00637	/GCA_000022965.1_ASM2296v1_genomic_00638	/GCA_000025245.1_ASM2524v1_genomic_01135	/GCA_000092765.1_ASM9276v1_genomic_00635	/GCA_000220885.1_ASM22088v1_genomic_00637	/GCA_000224965.2_ASM22496v2_genomic_00636	/GCA_000260715.1_ASM26071v1_genomic_00657	/GCA_000277325.1_ASM27732v1_genomic_00638
dcd		dCTP deaminase	116	116	1	1	20934	1	27543		290	581	578	/GCA_001263395.1_ASM126339v1_genomic_01149									/GCA_000021425.1_ASM2142v1_genomic_01613	/GCA_000277345.1_ASM27734v1_genomic_01600	/GCA_000414215.1_ASM41421v1_genomic_01603	/GCA_000471945.1_ASM47194v1_genomic_01647	/GCA_000695895.1_ASM69589v1_genomic_01600	/GCA_000816205.1_ASM81620v1_genomic_01609	/GCA_000817045.1_ASM81704v1_genomic_01617	/GCA_000818055.1_ASM81805v1_genomic_01601	/GCA_001688645.2_ASM168864v2_genomic_00639	/GCA_002220485.1_ASM222048v1_genomic_01608	/GCA_003390755.1_ASM339075v1_genomic_00362	/GCA_000022705.1_ASM2270v1_genomic_01602	/GCA_003428375.1_ASM342837v1_genomic_00215	/GCA_003606305.1_ASM360630v1_genomic_01600	/GCA_003671995.1_ASM367199v1_genomic_01585	/GCA_004135895.1_ASM413589v1_genomic_01593	/GCA_008041995.1_ASM804199v1_genomic_01550	/GCA_011770105.1_ASM1177010v1_genomic_01598	/GCA_902387355.1_UHGG_MGYG-HGUT-02459_genomic_01617	/GCA_000022965.1_ASM2296v1_genomic_01604	/GCA_000025245.1_ASM2524v1_genomic_00476	/GCA_000092765.1_ASM9276v1_genomic_01602	/GCA_000220885.1_ASM22088v1_genomic_01604	/GCA_000224965.2_ASM22496v2_genomic_01600	/GCA_000260715.1_ASM26071v1_genomic_01583	/GCA_000277325.1_ASM27732v1_genomic_01602	/GCA_000966445.2_ASM96644v2_genomic_00423
phoP		Alkaline phosphatase synthesis transcriptional regulatory protein PhoP	115	115	1	1	12120	1	6410		716	743	722	/GCA_001263395.1_ASM126339v1_genomic_00311	/GCA_000010425.1_ASM1042v1_genomic_00715	/GCA_000737885.1_ASM73788v1_genomic_00745	/GCA_902386735.1_UHGG_MGYG-HGUT-02395_genomic_00727	/GCA_009832825.1_ASM983282v1_genomic_00744	/GCA_003856735.1_ASM385673v1_genomic_00805	/GCA_003429385.1_ASM342938v1_genomic_00729	/GCA_003030905.1_ASM303090v1_genomic_00789	/GCA_000817995.1_ASM81799v1_genomic_00727																											/GCA_000966445.2_ASM96644v2_genomic_01496
dnaB		hypothetical protein	114	114	1	1	11224	1	22732		1376	1613	1497	/GCA_001263395.1_ASM126339v1_genomic_01081	/GCA_000010425.1_ASM1042v1_genomic_00130	/GCA_000737885.1_ASM73788v1_genomic_00134	/GCA_902386735.1_UHGG_MGYG-HGUT-02395_genomic_00129	/GCA_009832825.1_ASM983282v1_genomic_00122	/GCA_003856735.1_ASM385673v1_genomic_00140	/GCA_003429385.1_ASM342938v1_genomic_00118	/GCA_003030905.1_ASM303090v1_genomic_00132	/GCA_000817995.1_ASM81799v1_genomic_00129																											/GCA_000966445.2_ASM96644v2_genomic_00210
group_1446		hypothetical protein	114	114	1	1	21422	1	17481		179	305	190	/GCA_001263395.1_ASM126339v1_genomic_01395	/GCA_000010425.1_ASM1042v1_genomic_00310	/GCA_000737885.1_ASM73788v1_genomic_00311	/GCA_902386735.1_UHGG_MGYG-HGUT-02395_genomic_00315	/GCA_009832825.1_ASM983282v1_genomic_00309	/GCA_003856735.1_ASM385673v1_genomic_00318	/GCA_003429385.1_ASM342938v1_genomic_00293	/GCA_003030905.1_ASM303090v1_genomic_00310	/GCA_000817995.1_ASM81799v1_genomic_00315																											/GCA_000966445.2_ASM96644v2_genomic_00681
tal		Transaldolase	114	114	1	1	27379	1	6228		1103	1109	1103	/GCA_001263395.1_ASM126339v1_genomic_00475	/GCA_000010425.1_ASM1042v1_genomic_00899	/GCA_000737885.1_ASM73788v1_genomic_00930	/GCA_902386735.1_UHGG_MGYG-HGUT-02395_genomic_00969	/GCA_009832825.1_ASM983282v1_genomic_01178	/GCA_003856735.1_ASM385673v1_genomic_00988	/GCA_003429385.1_ASM342938v1_genomic_00911	/GCA_003030905.1_ASM303090v1_genomic_01052	/GCA_000817995.1_ASM81799v1_genomic_00969																											/GCA_000966445.2_ASM96644v2_genomic_01203
gatC		Glutamyl-tRNA(Gln) amidotransferase subunit C	114	114	1	1	11208	1	22712		269	458	370	/GCA_001263395.1_ASM126339v1_genomic_00004	/GCA_000010425.1_ASM1042v1_genomic_01565	/GCA_000737885.1_ASM73788v1_genomic_01619	/GCA_902386735.1_UHGG_MGYG-HGUT-02395_genomic_01622	/GCA_009832825.1_ASM983282v1_genomic_01893	/GCA_003856735.1_ASM385673v1_genomic_01652	/GCA_003429385.1_ASM342938v1_genomic_01631	/GCA_003030905.1_ASM303090v1_genomic_01666	/GCA_000817995.1_ASM81799v1_genomic_01622																											/GCA_000966445.2_ASM96644v2_genomic_00493
pstB1		Phosphate import ATP-binding protein PstB 1	114	114	1	1	21501	1	18009		779	779	779	/GCA_001263395.1_ASM126339v1_genomic_01538	/GCA_000010425.1_ASM1042v1_genomic_00301	/GCA_000737885.1_ASM73788v1_genomic_00302	/GCA_902386735.1_UHGG_MGYG-HGUT-02395_genomic_00306	/GCA_009832825.1_ASM983282v1_genomic_00300	/GCA_003856735.1_ASM385673v1_genomic_00309	/GCA_003429385.1_ASM342938v1_genomic_00284	/GCA_003030905.1_ASM303090v1_genomic_00301	/GCA_000817995.1_ASM81799v1_genomic_00306																											/GCA_000966445.2_ASM96644v2_genomic_00670
aroG_2		Phospho-2-dehydro-3-deoxyheptonate aldolase, Phe-sensitive	113	113	1	1	21521	1	18097		1127	1139	1133		/GCA_000010425.1_ASM1042v1_genomic_00293	/GCA_000737885.1_ASM73788v1_genomic_00294	/GCA_902386735.1_UHGG_MGYG-HGUT-02395_genomic_00298	/GCA_009832825.1_ASM983282v1_genomic_00292	/GCA_003856735.1_ASM385673v1_genomic_00301	/GCA_003429385.1_ASM342938v1_genomic_00276	/GCA_003030905.1_ASM303090v1_genomic_00293	/GCA_000817995.1_ASM81799v1_genomic_00298																											/GCA_000966445.2_ASM96644v2_genomic_00730
rpmF		50S ribosomal protein L32	113	113	1	1	17199	1	8189		194	194	194		/GCA_000010425.1_ASM1042v1_genomic_00240	/GCA_000737885.1_ASM73788v1_genomic_00241	/GCA_902386735.1_UHGG_MGYG-HGUT-02395_genomic_00245	/GCA_009832825.1_ASM983282v1_genomic_00239	/GCA_003856735.1_ASM385673v1_genomic_00248	/GCA_003429385.1_ASM342938v1_genomic_00223	/GCA_003030905.1_ASM303090v1_genomic_00240	/GCA_000817995.1_ASM81799v1_genomic_00245																											/GCA_000966445.2_ASM96644v2_genomic_00614
smpB		SsrA-binding protein	112	112	1	1	9242	1	16887		476	494	477		/GCA_000010425.1_ASM1042v1_genomic_00503	/GCA_000737885.1_ASM73788v1_genomic_00512	/GCA_902386735.1_UHGG_MGYG-HGUT-02395_genomic_00510	/GCA_009832825.1_ASM983282v1_genomic_00510	/GCA_003856735.1_ASM385673v1_genomic_00509	/GCA_003429385.1_ASM342938v1_genomic_00488	/GCA_003030905.1_ASM303090v1_genomic_00500	/GCA_000817995.1_ASM81799v1_genomic_00510																											/GCA_000966445.2_ASM96644v2_genomic_00865
walR		hypothetical protein	112	112	1	1	11154	1	21688		710	800	775		/GCA_000010425.1_ASM1042v1_genomic_01552	/GCA_000737885.1_ASM73788v1_genomic_01632	/GCA_902386735.1_UHGG_MGYG-HGUT-02395_genomic_01609	/GCA_009832825.1_ASM983282v1_genomic_01880	/GCA_003856735.1_ASM385673v1_genomic_01639	/GCA_003429385.1_ASM342938v1_genomic_01618	/GCA_003030905.1_ASM303090v1_genomic_01653	/GCA_000817995.1_ASM81799v1_genomic_01609																											/GCA_000966445.2_ASM96644v2_genomic_00504
trpE		Anthranilate synthase component 1	111	111	1	1	27967	1	7865		1556	1613	1561		/GCA_000010425.1_ASM1042v1_genomic_00849	/GCA_000737885.1_ASM73788v1_genomic_00880	/GCA_902386735.1_UHGG_MGYG-HGUT-02395_genomic_00919	/GCA_009832825.1_ASM983282v1_genomic_00877	/GCA_003856735.1_ASM385673v1_genomic_00938	/GCA_003429385.1_ASM342938v1_genomic_00861	/GCA_003030905.1_ASM303090v1_genomic_00923	/GCA_000817995.1_ASM81799v1_genomic_00919																											/GCA_000966445.2_ASM96644v2_genomic_01304
group_653		hypothetical protein	111	111	1	1	23745	1	18890		2444	3617	2734		/GCA_000010425.1_ASM1042v1_genomic_00152	/GCA_000737885.1_ASM73788v1_genomic_00154	/GCA_902386735.1_UHGG_MGYG-HGUT-02395_genomic_00156	/GCA_009832825.1_ASM983282v1_genomic_00149	/GCA_003856735.1_ASM385673v1_genomic_00160	/GCA_003429385.1_ASM342938v1_genomic_00138	/GCA_003030905.1_ASM303090v1_genomic_00154	/GCA_000817995.1_ASM81799v1_genomic_00156
era		GTPase Era	111	181	1.64	1	15575				974	2441	1188		/GCA_000010425.1_ASM1042v1_genomic_00777	/GCA_000737885.1_ASM73788v1_genomic_00807	/GCA_902386735.1_UHGG_MGYG-HGUT-02395_genomic_00848	/GCA_009832825.1_ASM983282v1_genomic_00807	/GCA_003856735.1_ASM385673v1_genomic_00868	/GCA_003429385.1_ASM342938v1_genomic_00791	/GCA_003030905.1_ASM303090v1_genomic_00851	/GCA_000817995.1_ASM81799v1_genomic_00848
group_1823		hypothetical protein	110	110	1	1	15374	1	7631		383	410	396		/GCA_000010425.1_ASM1042v1_genomic_00751	/GCA_000737885.1_ASM73788v1_genomic_00781	/GCA_902386735.1_UHGG_MGYG-HGUT-02395_genomic_00822	/GCA_009832825.1_ASM983282v1_genomic_00781	/GCA_003856735.1_ASM385673v1_genomic_00842	/GCA_003429385.1_ASM342938v1_genomic_00765	/GCA_003030905.1_ASM303090v1_genomic_00825	/GCA_000817995.1_ASM81799v1_genomic_00822
bceA		Vitamin B12 import ATP-binding protein BtuD	109	109	1	1	14837	1	3213		791	1043	877		/GCA_000010425.1_ASM1042v1_genomic_00650	/GCA_000737885.1_ASM73788v1_genomic_00653	/GCA_902386735.1_UHGG_MGYG-HGUT-02395_genomic_00649	/GCA_009832825.1_ASM983282v1_genomic_00651	/GCA_003856735.1_ASM385673v1_genomic_00662	/GCA_003429385.1_ASM342938v1_genomic_00637	/GCA_003030905.1_ASM303090v1_genomic_00646	/GCA_000817995.1_ASM81799v1_genomic_00649																											/GCA_000966445.2_ASM96644v2_genomic_01417
rplY		50S ribosomal protein L25	109	109	1	1	15596	1	1877		587	635	621		/GCA_000010425.1_ASM1042v1_genomic_00799	/GCA_000737885.1_ASM73788v1_genomic_00829	/GCA_902386735.1_UHGG_MGYG-HGUT-02395_genomic_00870	/GCA_009832825.1_ASM983282v1_genomic_00829	/GCA_003856735.1_ASM385673v1_genomic_00890	/GCA_003429385.1_ASM342938v1_genomic_00813	/GCA_003030905.1_ASM303090v1_genomic_00873	/GCA_000817995.1_ASM81799v1_genomic_00870																											/GCA_000966445.2_ASM96644v2_genomic_01234
xseB		Exodeoxyribonuclease 7 small subunit	109	109	1	1	5693	1	25275		284	326	291		/GCA_000010425.1_ASM1042v1_genomic_01307	/GCA_000737885.1_ASM73788v1_genomic_01723	/GCA_902386735.1_UHGG_MGYG-HGUT-02395_genomic_01390	/GCA_009832825.1_ASM983282v1_genomic_01699	/GCA_003856735.1_ASM385673v1_genomic_01482	/GCA_003429385.1_ASM342938v1_genomic_01450	/GCA_003030905.1_ASM303090v1_genomic_01479	/GCA_000817995.1_ASM81799v1_genomic_01390																											/GCA_000966445.2_ASM96644v2_genomic_00029
purM		Phosphoribosylformylglycinamidine cyclo-ligase	109	109	1	1	5138	1	16432		872	1037	1034		/GCA_000010425.1_ASM1042v1_genomic_00563	/GCA_000737885.1_ASM73788v1_genomic_00566	/GCA_902386735.1_UHGG_MGYG-HGUT-02395_genomic_00562	/GCA_009832825.1_ASM983282v1_genomic_00564	/GCA_003856735.1_ASM385673v1_genomic_00569	/GCA_003429385.1_ASM342938v1_genomic_00543	/GCA_003030905.1_ASM303090v1_genomic_00559	/GCA_000817995.1_ASM81799v1_genomic_00562																											/GCA_000966445.2_ASM96644v2_genomic_01652
xpt		Xanthine phosphoribosyltransferase	109	109	1	1	15297	1	10968		578	659	585		/GCA_000010425.1_ASM1042v1_genomic_00744	/GCA_000737885.1_ASM73788v1_genomic_00774	/GCA_902386735.1_UHGG_MGYG-HGUT-02395_genomic_00815	/GCA_009832825.1_ASM983282v1_genomic_00774	/GCA_003856735.1_ASM385673v1_genomic_00835	/GCA_003429385.1_ASM342938v1_genomic_00758	/GCA_003030905.1_ASM303090v1_genomic_00818	/GCA_000817995.1_ASM81799v1_genomic_00815																											/GCA_000966445.2_ASM96644v2_genomic_01354
alaS		Alanine--tRNA ligase	109	109	1	1	15377	1	7629		1850	2681	2670		/GCA_000010425.1_ASM1042v1_genomic_00753	/GCA_000737885.1_ASM73788v1_genomic_00783	/GCA_902386735.1_UHGG_MGYG-HGUT-02395_genomic_00824	/GCA_009832825.1_ASM983282v1_genomic_00783	/GCA_003856735.1_ASM385673v1_genomic_00844	/GCA_003429385.1_ASM342938v1_genomic_00767	/GCA_003030905.1_ASM303090v1_genomic_00827	/GCA_000817995.1_ASM81799v1_genomic_00824																											/GCA_000966445.2_ASM96644v2_genomic_01343
aroQ		3-dehydroquinate dehydratase	109	109	1	1	15464	1	7611		443	467	446		/GCA_000010425.1_ASM1042v1_genomic_00759	/GCA_000737885.1_ASM73788v1_genomic_00789	/GCA_902386735.1_UHGG_MGYG-HGUT-02395_genomic_00830	/GCA_009832825.1_ASM983282v1_genomic_00789	/GCA_003856735.1_ASM385673v1_genomic_00850	/GCA_003429385.1_ASM342938v1_genomic_00773	/GCA_003030905.1_ASM303090v1_genomic_00833	/GCA_000817995.1_ASM81799v1_genomic_00830																											/GCA_000966445.2_ASM96644v2_genomic_01337
malP		Maltodextrin phosphorylase	109	109	1	1	23344	1	26532		2444	2459	2448		/GCA_000010425.1_ASM1042v1_genomic_00035	/GCA_000737885.1_ASM73788v1_genomic_00023	/GCA_902386735.1_UHGG_MGYG-HGUT-02395_genomic_00025	/GCA_009832825.1_ASM983282v1_genomic_00023	/GCA_003856735.1_ASM385673v1_genomic_00023	/GCA_003429385.1_ASM342938v1_genomic_00024	/GCA_003030905.1_ASM303090v1_genomic_00033	/GCA_000817995.1_ASM81799v1_genomic_00025																											/GCA_000966445.2_ASM96644v2_genomic_00359
ftsY		Signal recognition particle receptor FtsY	109	109	1	1	11245	1	22751		1196	1274	1260		/GCA_000010425.1_ASM1042v1_genomic_00125	/GCA_000737885.1_ASM73788v1_genomic_00129	/GCA_902386735.1_UHGG_MGYG-HGUT-02395_genomic_00124	/GCA_009832825.1_ASM983282v1_genomic_00117	/GCA_003856735.1_ASM385673v1_genomic_00135	/GCA_003429385.1_ASM342938v1_genomic_00113	/GCA_003030905.1_ASM303090v1_genomic_00127	/GCA_000817995.1_ASM81799v1_genomic_00124																											/GCA_000966445.2_ASM96644v2_genomic_00215
coaD		Phosphopantetheine adenylyltransferase	109	109	1	1	17143	1	8210		404	500	496		/GCA_000010425.1_ASM1042v1_genomic_00243	/GCA_000737885.1_ASM73788v1_genomic_00244	/GCA_902386735.1_UHGG_MGYG-HGUT-02395_genomic_00248	/GCA_009832825.1_ASM983282v1_genomic_00242	/GCA_003856735.1_ASM385673v1_genomic_00251	/GCA_003429385.1_ASM342938v1_genomic_00226	/GCA_003030905.1_ASM303090v1_genomic_00243	/GCA_000817995.1_ASM81799v1_genomic_00248																											/GCA_000966445.2_ASM96644v2_genomic_00617
carA		Carbamoyl-phosphate synthase small chain	109	109	1	1	28413	10	2		1196	1373	1240		/GCA_000010425.1_ASM1042v1_genomic_00580	/GCA_000737885.1_ASM73788v1_genomic_00583	/GCA_902386735.1_UHGG_MGYG-HGUT-02395_genomic_00579	/GCA_009832825.1_ASM983282v1_genomic_00581	/GCA_003856735.1_ASM385673v1_genomic_00592	/GCA_003429385.1_ASM342938v1_genomic_00567	/GCA_003030905.1_ASM303090v1_genomic_00576	/GCA_000817995.1_ASM81799v1_genomic_00579																											/GCA_000966445.2_ASM96644v2_genomic_00975
hisS		Histidine--tRNA ligase	109	109	1	1	13663	1	3729		1106	1463	1420		/GCA_000010425.1_ASM1042v1_genomic_00620	/GCA_000737885.1_ASM73788v1_genomic_00623	/GCA_902386735.1_UHGG_MGYG-HGUT-02395_genomic_00619	/GCA_009832825.1_ASM983282v1_genomic_00621	/GCA_003856735.1_ASM385673v1_genomic_00632	/GCA_003429385.1_ASM342938v1_genomic_00607	/GCA_003030905.1_ASM303090v1_genomic_00616	/GCA_000817995.1_ASM81799v1_genomic_00619																											/GCA_000966445.2_ASM96644v2_genomic_00873
group_1615		putative AAA domain-containing protein	109	109	1	1	14086	1	3607		1367	1439	1385		/GCA_000010425.1_ASM1042v1_genomic_00630	/GCA_000737885.1_ASM73788v1_genomic_00633	/GCA_902386735.1_UHGG_MGYG-HGUT-02395_genomic_00629	/GCA_009832825.1_ASM983282v1_genomic_00631	/GCA_003856735.1_ASM385673v1_genomic_00642	/GCA_003429385.1_ASM342938v1_genomic_00617	/GCA_003030905.1_ASM303090v1_genomic_00626	/GCA_000817995.1_ASM81799v1_genomic_00629																											/GCA_000966445.2_ASM96644v2_genomic_01621
rbfA		Ribosome-binding factor A	109	109	1	1	7384	1	16409		473	584	496		/GCA_000010425.1_ASM1042v1_genomic_00381	/GCA_000737885.1_ASM73788v1_genomic_00380	/GCA_902386735.1_UHGG_MGYG-HGUT-02395_genomic_00385	/GCA_009832825.1_ASM983282v1_genomic_00385	/GCA_003856735.1_ASM385673v1_genomic_00388	/GCA_003429385.1_ASM342938v1_genomic_00363	/GCA_003030905.1_ASM303090v1_genomic_00385	/GCA_000817995.1_ASM81799v1_genomic_00385																											/GCA_000966445.2_ASM96644v2_genomic_00128
group_1830		putative oxidoreductase/MSMEI_1564	109	109	1	1	26546	1	9945		1079	1193	1122		/GCA_000010425.1_ASM1042v1_genomic_00837	/GCA_000737885.1_ASM73788v1_genomic_00868	/GCA_902386735.1_UHGG_MGYG-HGUT-02395_genomic_00907	/GCA_009832825.1_ASM983282v1_genomic_00865	/GCA_003856735.1_ASM385673v1_genomic_00926	/GCA_003429385.1_ASM342938v1_genomic_00849	/GCA_003030905.1_ASM303090v1_genomic_00911	/GCA_000817995.1_ASM81799v1_genomic_00907																											/GCA_000966445.2_ASM96644v2_genomic_01317
leuS		Leucine--tRNA ligase	109	109	1	1	26342	1	9526		2936	2978	2965		/GCA_000010425.1_ASM1042v1_genomic_00937	/GCA_000737885.1_ASM73788v1_genomic_00967	/GCA_902386735.1_UHGG_MGYG-HGUT-02395_genomic_01008	/GCA_009832825.1_ASM983282v1_genomic_01216	/GCA_003856735.1_ASM385673v1_genomic_01025	/GCA_003429385.1_ASM342938v1_genomic_00949	/GCA_003030905.1_ASM303090v1_genomic_01089	/GCA_000817995.1_ASM81799v1_genomic_01008																											/GCA_000966445.2_ASM96644v2_genomic_01250
hisD		Histidinol dehydrogenase	109	109	1	1	19972	1	17330		1382	1529	1391		/GCA_000010425.1_ASM1042v1_genomic_01213	/GCA_000737885.1_ASM73788v1_genomic_01241	/GCA_902386735.1_UHGG_MGYG-HGUT-02395_genomic_01285	/GCA_009832825.1_ASM983282v1_genomic_01603	/GCA_003856735.1_ASM385673v1_genomic_01390	/GCA_003429385.1_ASM342938v1_genomic_01350	/GCA_003030905.1_ASM303090v1_genomic_01403	/GCA_000817995.1_ASM81799v1_genomic_01285																											/GCA_000966445.2_ASM96644v2_genomic_00942
rplI		50S ribosomal protein L9	109	109	1	1	17529	1	18978		446	446	446		/GCA_000010425.1_ASM1042v1_genomic_01584	/GCA_000737885.1_ASM73788v1_genomic_01601	/GCA_902386735.1_UHGG_MGYG-HGUT-02395_genomic_01640	/GCA_009832825.1_ASM983282v1_genomic_01910	/GCA_003856735.1_ASM385673v1_genomic_01669	/GCA_003429385.1_ASM342938v1_genomic_01648	/GCA_003030905.1_ASM303090v1_genomic_01683	/GCA_000817995.1_ASM81799v1_genomic_01640																											/GCA_000966445.2_ASM96644v2_genomic_00483
pepE		Aminopeptidase E	109	109	1	1	21526	1	18133		1334	1355	1344		/GCA_000010425.1_ASM1042v1_genomic_00292	/GCA_000737885.1_ASM73788v1_genomic_00293	/GCA_902386735.1_UHGG_MGYG-HGUT-02395_genomic_00297	/GCA_009832825.1_ASM983282v1_genomic_00291	/GCA_003856735.1_ASM385673v1_genomic_00300	/GCA_003429385.1_ASM342938v1_genomic_00275	/GCA_003030905.1_ASM303090v1_genomic_00292	/GCA_000817995.1_ASM81799v1_genomic_00297																											/GCA_000966445.2_ASM96644v2_genomic_00729
rutG		Putative pyrimidine permease RutG	109	109	1	1	15228	1	14036		1289	1301	1290		/GCA_000010425.1_ASM1042v1_genomic_00668	/GCA_000737885.1_ASM73788v1_genomic_00698	/GCA_902386735.1_UHGG_MGYG-HGUT-02395_genomic_00680	/GCA_009832825.1_ASM983282v1_genomic_00697	/GCA_003856735.1_ASM385673v1_genomic_00692	/GCA_003429385.1_ASM342938v1_genomic_00682	/GCA_003030905.1_ASM303090v1_genomic_00674	/GCA_000817995.1_ASM81799v1_genomic_00680																											/GCA_000966445.2_ASM96644v2_genomic_01389
asd		Aspartate-semialdehyde dehydrogenase	109	109	1	1	23622	1	18844		1094	1094	1094		/GCA_000010425.1_ASM1042v1_genomic_00156	/GCA_000737885.1_ASM73788v1_genomic_00158	/GCA_902386735.1_UHGG_MGYG-HGUT-02395_genomic_00160	/GCA_009832825.1_ASM983282v1_genomic_00153	/GCA_003856735.1_ASM385673v1_genomic_00164	/GCA_003429385.1_ASM342938v1_genomic_00142	/GCA_003030905.1_ASM303090v1_genomic_00158	/GCA_000817995.1_ASM81799v1_genomic_00160																											/GCA_000966445.2_ASM96644v2_genomic_00188
gpsA		Glycerol-3-phosphate dehydrogenase [NAD(P)+]	109	109	1	1	24122	1	20176		995	1001	999		/GCA_000010425.1_ASM1042v1_genomic_00202	/GCA_000737885.1_ASM73788v1_genomic_00202	/GCA_902386735.1_UHGG_MGYG-HGUT-02395_genomic_00207	/GCA_009832825.1_ASM983282v1_genomic_00197	/GCA_003856735.1_ASM385673v1_genomic_00207	/GCA_003429385.1_ASM342938v1_genomic_00185	/GCA_003030905.1_ASM303090v1_genomic_00201	/GCA_000817995.1_ASM81799v1_genomic_00207																											/GCA_000966445.2_ASM96644v2_genomic_00588
regX3		Sensory transduction protein regX3	109	109	1	1	21507	1	18016		686	770	749		/GCA_000010425.1_ASM1042v1_genomic_00297	/GCA_000737885.1_ASM73788v1_genomic_00298	/GCA_902386735.1_UHGG_MGYG-HGUT-02395_genomic_00302	/GCA_009832825.1_ASM983282v1_genomic_00296	/GCA_003856735.1_ASM385673v1_genomic_00305	/GCA_003429385.1_ASM342938v1_genomic_00280	/GCA_003030905.1_ASM303090v1_genomic_00297	/GCA_000817995.1_ASM81799v1_genomic_00302																											/GCA_000966445.2_ASM96644v2_genomic_00666
nusB		hypothetical protein	109	109	1	1	28412	10	1		413	671	539		/GCA_000010425.1_ASM1042v1_genomic_00579	/GCA_000737885.1_ASM73788v1_genomic_00582	/GCA_902386735.1_UHGG_MGYG-HGUT-02395_genomic_00578	/GCA_009832825.1_ASM983282v1_genomic_00580	/GCA_003856735.1_ASM385673v1_genomic_00591	/GCA_003429385.1_ASM342938v1_genomic_00566	/GCA_003030905.1_ASM303090v1_genomic_00575	/GCA_000817995.1_ASM81799v1_genomic_00578																											/GCA_000966445.2_ASM96644v2_genomic_00974
purB		Adenylosuccinate lyase	109	109	1	1	13972	1	25027		1436	1454	1438		/GCA_000010425.1_ASM1042v1_genomic_00600	/GCA_000737885.1_ASM73788v1_genomic_00603	/GCA_902386735.1_UHGG_MGYG-HGUT-02395_genomic_00599	/GCA_009832825.1_ASM983282v1_genomic_00601	/GCA_003856735.1_ASM385673v1_genomic_00612	/GCA_003429385.1_ASM342938v1_genomic_00587	/GCA_003030905.1_ASM303090v1_genomic_00596	/GCA_000817995.1_ASM81799v1_genomic_00599																											/GCA_000966445.2_ASM96644v2_genomic_00913
gltB		Glutamate synthase [NADPH] large chain	109	109	1	1	16258	1	679		4481	4631	4568		/GCA_000010425.1_ASM1042v1_genomic_00805	/GCA_000737885.1_ASM73788v1_genomic_00836	/GCA_902386735.1_UHGG_MGYG-HGUT-02395_genomic_00876	/GCA_009832825.1_ASM983282v1_genomic_00835	/GCA_003856735.1_ASM385673v1_genomic_00896	/GCA_003429385.1_ASM342938v1_genomic_00819	/GCA_003030905.1_ASM303090v1_genomic_00879	/GCA_000817995.1_ASM81799v1_genomic_00876																											/GCA_000966445.2_ASM96644v2_genomic_01244
hom		Homoserine dehydrogenase	109	109	1	1	17973	1	19773		1310	1316	1315		/GCA_000010425.1_ASM1042v1_genomic_01521	/GCA_000737885.1_ASM73788v1_genomic_01681	/GCA_902386735.1_UHGG_MGYG-HGUT-02395_genomic_01529	/GCA_009832825.1_ASM983282v1_genomic_01845	/GCA_003856735.1_ASM385673v1_genomic_01614	/GCA_003429385.1_ASM342938v1_genomic_01587	/GCA_003030905.1_ASM303090v1_genomic_01628	/GCA_000817995.1_ASM81799v1_genomic_01529																											/GCA_000966445.2_ASM96644v2_genomic_00539
pncB1		Nicotinate phosphoribosyltransferase pncB1	109	109	1	1	25621	1	8199		1319	1322	1321		/GCA_000010425.1_ASM1042v1_genomic_00245	/GCA_000737885.1_ASM73788v1_genomic_00246	/GCA_902386735.1_UHGG_MGYG-HGUT-02395_genomic_00250	/GCA_009832825.1_ASM983282v1_genomic_00244	/GCA_003856735.1_ASM385673v1_genomic_00253	/GCA_003429385.1_ASM342938v1_genomic_00228	/GCA_003030905.1_ASM303090v1_genomic_00245	/GCA_000817995.1_ASM81799v1_genomic_00250																											/GCA_000966445.2_ASM96644v2_genomic_00620
obg		GTPase Obg	109	109	1	1	25460	1	20146		1670	1754	1691		/GCA_000010425.1_ASM1042v1_genomic_00261	/GCA_000737885.1_ASM73788v1_genomic_00262	/GCA_902386735.1_UHGG_MGYG-HGUT-02395_genomic_00266	/GCA_009832825.1_ASM983282v1_genomic_00260	/GCA_003856735.1_ASM385673v1_genomic_00269	/GCA_003429385.1_ASM342938v1_genomic_00244	/GCA_003030905.1_ASM303090v1_genomic_00261	/GCA_000817995.1_ASM81799v1_genomic_00266																											/GCA_000966445.2_ASM96644v2_genomic_00549
[truncated: 28,831 more rows]
[truncated: 108 more columns]

## Sheet: Sheet2
Genomes number	1	2	3	4	5	6	7	8	9	10	11	12	13	14	15	16	17	18	19	20	21	22	23	24	25	26	27	28	29	30	31	32	33	34	35	36	37	38	39	40	41	42	43	44	45	46	47	48	49
[truncated: 11 more rows]
[truncated: 95 more columns]

[truncated: 5 more sheets: Sheet3, Sheet4, Sheet5, Sheet6, Sheet7]
